# Supplementary material for: Diversity and ecological potentials of viruses inhabiting in the Kermadec and Diamantina trench sediments
Source: ISME Commun. 2025 Aug 28;5(1):ycaf147. doi: 10.1093/ismeco/ycaf147 (PMC12448302; doi:10.1093/ismeco/ycaf147)
Supplement: trench_8_20_supp_data_ISME_commu_ycaf147 [file trench_8_20_supp_data_isme_commu_ycaf147.xlsx]

## Sheet: content
Content
Sheet1	Supplementary Data 1-10
Sheet2	Supplementary Data 1	Descriptions and general high-throughput sequencing features of trench samples
Sheet3	Supplementary Data 2	Characteristics of vOTUs and their relative abundance in each sample
Sheet4	Supplementary Data 3	Clustered vOTUs among my data, trench sediments, cold seep sediments, seawater and viral Refseq database based on vConTACT2. One-sided Mann–Whitney U-test was used to assess the quality of clustering
Sheet5	Supplementary Data 4	Occurrence of viral clusters among my data, trench sediments, cold seep sediments, seawater and viral Refseq database based on vConTACT2
Sheet6	Supplementary Data 5	Characteristics of trench prokaryotic metagenome-assembled genomes (MAGs)
Sheet7	Supplementary Data 6	List of putative virus-host linkages
Sheet8	Supplementary Data 7	Putative auxiliary metabolic genes detected in identified vOTUs based on VIBRANT and DRAM-v
Sheet9	Supplementary Data 8	List of putative viral auxiliary metabolic genes
Sheet10	Supplementary Data 9	Genomic context of selected viral AMGs
Sheet11	Supplementary Data 10	The microdiversity (pN/pS and SNVs/kb) of viral genes in the trench sediments.

## Sheet: Supplementary Data 1
Environment	sample	R1(size)	R2(size)	num_seqs	sum_len	average_len	reads1_q20_rate	reads1_q30_rate	reads2_q20_rate	reads2_q30_rate	gc_content	depth(m)	geographic location
Kermadec Trench	KT127-7600-13L	Kermadec_Trench_FDZ127_7600_24-26cm_1.fastq(91G)	Kermadec_Trench_FDZ127_7600_24-26cm_2.fastq(91G)	184320906	27648135900	150	99.25	97.35	94.97	87.64	53.5	7600	-176.546	-30.4134
Kermadec Trench	KT127-7600-1L	Kermadec_Trench_FDZ127_7600_0-2cm_1.fastq(59G)	Kermadec_Trench_FDZ127_7600_0-2cm_2.fastq(59G)	218589615	32788442250	150	97.8	94.46	96.02	89.67	55.64
Kermadec Trench	KT127-7600-2L	Kermadec_Trench_FDZ127_7600_2-4cm_1.fastq(65G)	Kermadec_Trench_FDZ127_7600_2-4cm_2.fastq(65G)	285110653	42766597950	150	98.7	95.83	97.56	92.12	52.7
Kermadec Trench	KT127-7600-3L	Kermadec_Trench_FDZ127_7600_4-6cm_1.fastq(49G)	Kermadec_Trench_FDZ127_7600_4-6cm_2.fastq(49G)	204219550	30632932500	150	97.64	94	95.71	88.76	52.56
Kermadec Trench	KT127-7600-5L	Kermadec_Trench_FDZ127_7600_8-10cm_1.fastq(65G)	Kermadec_Trench_FDZ127_7600_8-10cm_2.fastq(65G)	154534688	23180203200	150	99.31	97.58	95.03	87.81	54.66
Kermadec Trench	KT127-7600-9L	Kermadec_Trench_FDZ127_7600_16-18cm_1.fastq(70G)	Kermadec_Trench_FDZ127_7600_26-18cm_2.fastq(70G)	204457244	30668586600	150	99.26	97.41	95.12	88.03	55.79
Kermadec Trench	KT129-10100-1L	Kermadec_Trench_FDZ129_10100_0-2cm_1.fastq(101G)	Kermadec_Trench_FDZ129_10100_0-2cm_2.fastq(101G)	317364428	95209328400	150	99.32	97.59	95.03	87.8	53.81	10100	-177.181	-31.5657
Kermadec Trench	KT130-5861-13L	Kermadec_Trench_FDZ130_5861_24-26cm_1.fastq(94G)	Kermadec_Trench_FDZ130_5861_24-26cm_2.fastq(94G)	190918444	28637766600	150	98.51	95.69	95.61	89.08	53.62	5861	-178.253	-32.2702
Kermadec Trench	KT130-5861-17L	Kermadec_Trench_FDZ130_5861_32-34cm_1.fastq(81G)	Kermadec_Trench_FDZ130_5861_32-34cm_2.fastq(81G)	220259944	33038991600	150	98.59	95.91	95.49	88.87	50.2
Kermadec Trench	KT130-5861-1L	Kermadec_Trench_FDZ130_5861_0-2cm_all_1.fastq(61G)	Kermadec_Trench_FDZ130_5861_0-2cm_all_2.fastq(61G)	294957873	44243680950	150	99.35	97.48	96.47	90.74	50.28
Kermadec Trench	KT130-5861-20L	Kermadec_Trench_FDZ130_5861_38-40cm_1.fastq(86G)	Kermadec_Trench_FDZ130_5861_38-40cm_2.fastq(86G)	220808743	33121311450	150	98.63	95.99	95.66	89.17	55.21
Kermadec Trench	KT130-5861-2L	Kermadec_Trench_FDZ130_5861_2-4cm_all_1.fastq(70G)	Kermadec_Trench_FDZ130_5861_2-4cm_all_2.fastq(70G)	255521182	38328177300	150	99.3	97.31	96.71	91.15	46.6
Kermadec Trench	KT130-5861-3L	Kermadec_Trench_FDZ130_5861_4-6cm_1.fastq(53G)	Kermadec_Trench_FDZ130_5861_4-6cm_2.fastq(53G)	272091013	40813651950	150	98.52	95.37	97.49	91.93	47.29
Kermadec Trench	KT130-5861-5L	Kermadec_Trench_FDZ130_5861_8-10cm_all_1.fastq(67G)	Kermadec_Trench_FDZ130_5861_8-10cm_all_2.fastq(67G)	166570277	24985541550	150	99.29	97.37	95.88	89.39	54.99
Kermadec Trench	KT130-5861-9L	Kermadec_Trench_FDZ130_5861_16-18cm_all_1.fastq(70G)	Kermadec_Trench_FDZ130_5861_26-18cm_all_2.fastq(70G)	209468740	31420311000	150	98.53	95.64	95.6	88.62	54.3
Kermadec Trench	KT134-9415-13L	Kermadec_Trench_FDZ134_9415_28-30cm_1.fastq(94G)	Kermadec_Trench_FDZ134_9415_28-30cm_2.fastq(94G)	373156666	55973499900	150	99.38	97.62	95.79	89.15	45.93	9415	-175.587	-28.413
Kermadec Trench	KT134-9415-15L	Kermadec_Trench_FDZ134_9415_24-26cm_1.fastq(69G)	Kermadec_Trench_FDZ134_9415_24-26cm_2.fastq(69G)	326273788	48941068200	150	99.29	97.48	95.42	88.61	54.83
Kermadec Trench	KT134-9415-1L	Kermadec_Trench_FDZ134_9415_0-2cm_1.fastq(118G)	Kermadec_Trench_FDZ134_9415_0-2cm_2.fastq(118G)	295742648	44361397200	150	99.28	97.35	96.4	90.54	51.49
Kermadec Trench	KT134-9415-9L	Kermadec_Trench_FDZ134_9415_16-18cm_1.fastq(104G)	Kermadec_Trench_FDZ134_9415_26-18cm_2.fastq(104G)	216695492	32504323800	150	99.31	97.45	96.68	91.06	51.41
Kermadec Trench	KT142-6471-1L	Kermadec_Trench_FDZ142_6471_0-2cm_1.fastq(74G)	Kermadec_Trench_FDZ142_6471_0-2cm_2.fastq(74G)	233935469	35090320350	150	98.65	95.68	97.2	91.04	53.01	6471	-179.02	-35.3415
Kermadec Trench	KT152-6969-1L	Kermadec_Trench_FDZ152_6969_0-2cm_1.fastq(54G)	Kermadec_Trench_FDZ152_6969_0-2cm_2.fastq(54G)	170007908	25501186200	150	99.26	97.4	95.54	88.67	53.77	6969	-178.911	-34.1366
Kermadec Trench	KT153-5383-1L	Kermadec_Trench_FDZ153_5383_0-2cm_1.fastq(62G)	Kermadec_Trench_FDZ153_5383_0-2cm_2.fastq(62G)	195405854	29310878100	150	97.78	94.39	96.25	89.97	50.52	5383	-179.284	-36.4457
Kermadec Trench	KT154-9639-1L	Kermadec_Trench_FDZ154_9639_0-2cm_1.fastq(60G)	Kermadec_Trench_FDZ154_9639_0-2cm_2.fastq(60G)	188680223	28302033450	150	98.38	95.23	95.19	88.28	53.9	9639	-175.398	-27.2986
Diamantina Trench	DT161-7003-1L	Diamantina_Trench_FDZ161_7003.3_0-2cm_1.fastq(95G)	Diamantina_Trench_FDZ161_7003.3_0-2cm_2.fastq(95G)	300513797	45077069550	150	98.5	95.68	95.34	88.75	53.44	7003.3	101.358	-33.6205
Diamantina Trench	DT161-7003-2L	Diamantina_Trench_FDZ161_7003.3_2-4cm_all_1.fastq(65G)	Diamantina_Trench_FDZ161_7003.3_2-4cm_all_2.fastq(65G)	204034280	30605142000	150	97.64	93.52	94.6	86.93	52.9
Diamantina Trench	DT161-7003-3L	Diamantina_Trench_FDZ161_7003.3_4-6cm_all_1.fastq(54G)	Diamantina_Trench_FDZ161_7003.3_4-6cm_all_2.fastq(54G)	169918316	25487747400	150	98.45	95.46	95.33	88.27	53.58
Diamantina Trench	DT165-6725-1L	Diamantina_Trench_FDZ165_6724.7_0-2cm_1.fastq(76G)	Diamantina_Trench_FDZ165_6724.7_0-2cm_2.fastq(76G)	240269224	36040383600	150	98.62	95.68	97.57	92.18	54.85	6724.7	101.424	-33.3719
Diamantina Trench	DT165-6725-2L	Diamantina_Trench_FDZ165_6724.7_2-4cm_1.fastq(84G)	Diamantina_Trench_FDZ165_6724.7_2-4cm_2.fastq(84G)	242424851	36363727650	150	98.6	95.65	97.54	92.22	55.39
Diamantina Trench	DT165-6725-3L	Diamantina_Trench_FDZ165_6724.7_4-6cm_1.fastq(77G)	Diamantina_Trench_FDZ165_6724.7_4-6cm_2.fastq(77G)	263921717	39588257550	150	99.02	96.73	95.23	88.28	56.04
Diamantina Trench	DT171-5322-13L	Diamantina_Trench_FDZ171_5321.5_24-26cm_all_1.fastq(64G)	Diamantina_Trench_FDZ171_5321.5_24-26cm_all_2.fastq(64G)	169461112	25419166800	150	98.81	96.4	94.44	86.52	53.61	5321.5	95.2768	-32.3419
Diamantina Trench	DT171-5322-1L	Diamantina_Trench_FDZ171_5321.5_0-2cm_1.fastq(54G)	Diamantina_Trench_FDZ171_5321.5_0-2cm_2.fastq(54G)	199657060	29948559000	150	98.41	95.41	94.57	86.73	54.95
Diamantina Trench	DT171-5322-2L	Diamantina_Trench_FDZ171_5321.5_2-4cm_1.fastq(74G)	Diamantina_Trench_FDZ171_5321.5_2-4cm_2.fastq(74G)	232027034	34804055100	150	99.33	97.57	96.21	90.1	54.89
Diamantina Trench	DT171-5322-3L	Diamantina_Trench_FDZ171_5321.5_4-6cm_1.fastq(72G)	Diamantina_Trench_FDZ171_5321.5_4-6cm_2.fastq(72G)	227928405	34189260750	150	98.93	96.55	94.62	86.67	56.15
Diamantina Trench	DT171-5322-5L	Diamantina_Trench_FDZ171_5321.5_8-10cm_all_1.fastq(51G)	Diamantina_Trench_FDZ171_5321.5_8-10cm_all_2.fastq(51G)	159178774	23876816100	150	99.13	97.06	95.7	88.55	55.83
Diamantina Trench	DT175-3060-2L	Diamantina_Trench_FDZ175_3060_2_4cm_1.fastq(104G)	Diamantina_Trench_FDZ175_3060_2_4cm_2.fastq(104G)	328006271	49200940650	150	99.28	97.47	95.65	89.07	53.5	3059.5	97.5325	-32.6747
Diamantina Trench	DT176-5333-1L	Diamantina_Trench_FDZ176_5333_0_2cm_1.fastq(52G)	Diamantina_Trench_FDZ176_5333_0_2cm_2.fastq(52G)	161851865	24277779750	150	98.77	96.36	94.53	86.84	55.3	5333.2	97.7319	-32.5836
Diamantina Trench	DT179-5135-2L	Diamantina_Trench_FDZ179_5135_2-4cm_1.fastq(59G)	Diamantina_Trench_FDZ179_5135_2-4cm_2.fastq(59G)	185845754	27876863100	150	98.71	96.21	94.59	86.91	52.62	5135	99.4404	-32.7256
Diamantina Trench	DT183-6553-1L	Diamantina_Trench_FDZ183_6552.5_0-2cm_1.fastq(64G)	Diamantina_Trench_FDZ183_6552.5_0-2cm_2.fastq(64G)	201907537	30286130550	150	98.6	95.67	97.37	91.57	55.95	6552.5	101.856	-34.3894
Diamantina Trench	DT186-6574-1L	Diamantina_Trench_FDZ186_6573.9_0-2cm_1.fastq(61G)	Diamantina_Trench_FDZ186_6573.9_0-2cm_2.fastq(61G)	191265585	28689837750	150	99.17	97.2	95.61	88.87	55	6573.9	105.192	-35.8286
Diamantina Trench	DT187-6349-1L	Diamantina_Trench_FDZ187_6349.4_0-2cm_1.fastq(75G)	Diamantina_Trench_FDZ187_6349.4_0-2cm_2.fastq(75G)	235384636	35307695400	150	97.91	94.76	96.48	90.65	55.3	6349.4	106.158	-36.0528

## Sheet: Supplementary Data 2
vOTUs	Genome size (bp)	GC Content (%)	checkv_quality	completeness(%)	completeness_method	taxnomy								lifestyle_prediction		Relative Abundance in Metagenome(RPKM)
						classification	superkingdom	phylum	class	order	family	genus	species	lifestyle	method	KT153-5383-1L	KT130-5861-1L	KT130-5861-2L	KT130-5861-3L	KT130-5861-5L	KT130-5861-9L	KT130-5861-13L	KT130-5861-17L	KT130-5861-20L	KT142-6471-1L	KT152-6969-1L	KT127-7600-1L	KT127-7600-2L	KT127-7600-3L	KT127-7600-5L	KT127-7600-9L	KT127-7600-13L	KT134-9415-1L	KT134-9415-9L	KT134-9415-13L	KT134-9415-15L	KT154-9639-1L	KT129-10100-1L	DT175-3060-2L	DT179-5135-2L	DT171-5322-1L	DT171-5322-2L	DT171-5322-3L	DT171-5322-5L	DT171-5322-13L	DT176-5333-1L	DT187-6349-1L	DT183-6553-1L	DT186-6574-1L
127-1_k141_10080254	5449	41.35	Low-quality	2.31	HMM-based (lower-bound)	taxid assigned	Viruses	Uroviricota	Caudoviricetes	no support	no support	no support	no support	Lytic	VIBRANT-based	0.390748	0.27789	0.103994	0.0610593	0	0	0	0	0	0.317807	12.617	13.3249	3.35834	0.805264	0.0662685	0	0	0	0.165389	0.245967	0	0	0.186446	0	0.134173	0	0.202557	0.137239	0	0	0.0524245	0	0	0
127-1_k141_10094022	6930	47.33	Low-quality	9.02	HMM-based (lower-bound)	taxid assigned	Viruses	Uroviricota	Caudoviricetes	NA	Grimontviridae	Moazamivirus	no support	Lytic	VIBRANT-based	0.307242	0.0546256	0.204424	0.0480104	0.326798	0	0	0	0	0.535477	0.396826	27.0382	23.0708	0.633172	0	0	0	0	0.708017	0.311592	0.0802753	0.884299	2.78542	0	0.0351664	0	0	0.03597	0	0	0.0412209	0	0.168177	0.0358559
127-1_k141_10125821	7695	42.72	Low-quality	20.69	AAI-based (medium-confidence)	taxid assigned	Viruses	Uroviricota	Caudoviricetes	NA	NA	NA	Pelagibacter phage HTVC010P	Lytic	VIBRANT-based	13.904	8.16637	6.73809	1.29712	0.215827	0.0737886	0	0.0352038	0	1.38243	2.91856	22.176	3.70485	0	0	0	0	12.4044	0.559552	0.377379	0.853077	6.66069	3.30066	0.0426505	0.126681	1.14814	0.057374	0.226758	0.0729436	0	0	0.116974	0.242333	0.290621
127-1_k141_10138412	6206	59.65	Low-quality	13.34	AAI-based (high-confidence)	taxid assigned	Viruses	Uroviricota	Caudoviricetes	NA	NA	Xuquatrovirus	Xuquatrovirus PTXU04	Lytic	VIBRANT-based	318.211	334.271	352.863	442.669	153.365	96.4698	26.1193	8.63183	22.4144	174.64	236.478	305.483	152.215	239.815	186.057	206.772	84.2876	5.55536	51.6159	17.8171	12.8186	38.152	24.883	321.743	102.728	590.174	549.661	668.367	558.181	212.874	638.157	438.019	483.502	473.019
127-1_k141_10138779	5336	39.04	Low-quality	2.3	HMM-based (lower-bound)	taxid assigned	Viruses	Uroviricota	Caudoviricetes	NA	Arenbergviridae	Wroclawvirus	Wroclawvirus PA5oct	Unknown	-	0.498778	0.496606	0.424784	0.623523	0	0	0	0	0	3.01356	12.7124	14.1088	4.15145	0.598049	0.203016	0	0	0	0.0938285	0.36281	0.229362	0	0.285592	0	0.730744	0	0	0.0467151	0.157787	0	0.0535347	0.202424	0.174733	0
127-1_k141_1016626	7502	42.94	Low-quality	3.11	HMM-based (lower-bound)	taxid assigned	Viruses	Uroviricota	Caudoviricetes	NA	NA	NA	Rhodobacter phage RcapMu	Lytic	VIBRANT-based	0.0709539	0	0	0	0	0	0	0	0	0	0.549854	19.1339	0.410829	0.0531723	0	0	0	0	0.0533904	0.0595519	0	0	0	0	0	0	0	0	0	0	0	0	0	0
127-1_k141_10169176	11275	40.12	Low-quality	19.56	HMM-based (lower-bound)	taxid assigned	Viruses	Uroviricota	Caudoviricetes	Crassvirales	Intestiviridae	Jahgtovirus	no support	Unknown	-	1.27468	1.37657	1.43236	2.15414	0.964132	0.100719	0	0.012013	0	0.329122	1.99187	51.5769	5.34744	2.10505	0.213509	0.0860721	0.133156	0	0.42629	0.363218	0.286172	0.197644	0.570671	0.0291082	0.19453	0.814931	0.176206	0.596926	0.398263	0	0.101343	0.383197	0.124041	5.59771
127-1_k141_10181612	5922	51.96	Low-quality	4.74	HMM-based (lower-bound)	taxid assigned	Viruses	Uroviricota	Caudoviricetes	NA	Kyanoviridae	Glaucusvirus	Glaucusvirus ssm5	Lytic	VIBRANT-based	3.95492	5.62528	2.34435	0.786553	1.68266	0.230113	0	0	0	7.43591	3.1732	12.8257	6.60307	0.943022	0	0	0	0	0	0	0	0	0.142962	0	0.0823043	0	0	0	0	0	0	0	0.0787213	0.083918
127-1_k141_10237180	43530	40.27	Complete	100	DTR (high-confidence)	taxid assigned	Viruses	Uroviricota	Caudoviricetes	no support	no support	no support	no support	Lytic	VIBRANT-based	0.684783	0.391339	0.325444	0.290445	0.128332	0.00260879	0	0	0.0201233	0.437608	0.821273	42.1994	0.473492	0.343641	0.179733	0.00318488	0.0546085	0.634924	1.3296	0.396845	0.255597	0.505532	0.525127	0.00251317	0.11197	2.7197	2.40372	1.75229	0.464205	0.180471	4.21962	0.165424	0.262384	0.759201
127-1_k141_10237183	47856	37.25	Complete	100	DTR (high-confidence)	taxid assigned	Viruses	Uroviricota	Caudoviricetes	NA	Zobellviridae	no support	no support	Lytic	VIBRANT-based	0.0444915	0.458798	0.159853	0.0695236	0.00630978	0.00237297	0	0	0.00183042	0.0775421	0	34.4553	0.169056	2.47144	0	0.0115879	0.0679724	0	0.0334784	0	0.00232492	0.0291034	0.070764	0	0	0.0369231	0.0138382	0.0312527	0	0	0.0119384	0	0.0146122	0.0415382
127-1_k141_10237188	47837	54.96	Complete	100	DTR (high-confidence)	taxid assigned	Viruses	Uroviricota	Caudoviricetes	no support	no support	no support	no support	Lytic	VIBRANT-based	0.0556365	0.0791345	0.0473828	0.0139102	0.00946843	0	0	0	0	0.0568868	0.0191623	42.5617	0.201337	0.0083387	0	0	0	0.0893441	0.0418646	0.0638177	0.0465169	1.63626	0.127426	0	0.00509445	0.0664879	0.0184582	0.0156326	0	0	0	0	0.0243633	0.00519433
127-1_k141_10237208	50431	37.74	Complete	100	DTR (high-confidence)	taxid assigned	Viruses	Uroviricota	Caudoviricetes	NA	Winoviridae	Pippivirus	no support	Lytic	VIBRANT-based	0.0949945	0.0975833	0.112364	0.145142	0.0239504	0.0022518	0	0.00134289	0.0607936	0.382631	0.145413	89.8346	0.137506	0.332211	0.0811491	0.0109962	0.0868292	0	0.341516	0.475423	0.231652	0.220939	0.527134	0.00867708	0.0434916	0.266287	0.297649	0.108742	0.250427	0	0.277555	0.00713937	0.0970627	0.0788344
127-1_k141_10237245	45014	44.54	Complete	100	DTR (high-confidence)	taxid assigned	Viruses	Uroviricota	Caudoviricetes	no support	no support	no support	no support	Lytic	VIBRANT-based	0.0354754	0.0336389	0.0755315	0.0591304	0.0134163	0	0	0	0	0	0.020364	52.3519	0.11554	0.026585	0.00534792	0	0.0389113	0.113937	0.0355921	0.0330829	0.0296605	0.0556935	0.0752318	0	0	0.0392542	0	0.0221506	0	0.116347	0.0126921	0	0.0155347	0.0276004
127-1_k141_10237541	40932	34.58	Low-quality	34.59	HMM-based (lower-bound)	taxid assigned	Viruses	Uroviricota	Caudoviricetes	NA	NA	NA	Yangshan Harbor Nitrososphaeria virus	Unknown	-	1.43048	1.71095	1.12136	1.01605	0.501645	0.00554875	0.22182	0.0380542	0.269647	0.979117	0.559872	28.7578	1.61888	1.14508	0.123506	0.674018	0.149771	0	0.357166	0.320163	0.568105	0.401512	0.157195	0.112253	2.27437	1.00152	0.846702	0.730788	0.390821	0.15354	0.977048	0.259488	0.654885	0.52207
127-1_k141_10237692	43981	48.62	Low-quality	49.25	HMM-based (lower-bound)	taxid assigned	Viruses	Uroviricota	Caudoviricetes	no support	no support	no support	no support	Temperate	eggnog-mapper-based	0	0	0	0	0	0	0	0	0	0.0393746	0.0416847	32.3102	0.0350383	0.272094	0	0	0	0	0	0	0	0	0	0	0	0	0	0	0	0	0	0	0.0529987	0
127-1_k141_1086748	19596	55.57	Low-quality	18.46	AAI-based (medium-confidence)	taxid assigned	Viruses	Uroviricota	Caudoviricetes	no support	no support	no support	no support	Unknown	-	4.94376	2.70452	6.83893	1.86764	1.86453	0	0	0.0311038	0	8.04183	2.45586	29.7613	8.91575	3.97962	0.0552812	0.0141496	0.140459	1.06144	6.51002	1.70228	0.210077	4.67669	0.587571	0.0111654	6.96436	1.44274	0.642098	1.38654	0.630161	0	1.60353	0.0826804	0.130845	0.304325
127-1_k141_1098518	7698	41.61	Low-quality	18.12	AAI-based (medium-confidence)	taxid assigned	Viruses	Uroviricota	Caudoviricetes	no support	no support	no support	no support	Lytic	VIBRANT-based	0.691473	0.442583	0.294446	0	0.33342	0	0	0	0	0.032137	0.535854	15.2998	0.350323	0.0518185	0	0	0	0.740271	0.481287	0.406249	0.635945	1.2303	1.18778	0	0.15829	0.0459078	0.0573516	0.0647628	0.0364576	0	0.0742169	0	0.0302798	0.096836
127-1_k141_1150597	8454	40.84	Low-quality	13.9	HMM-based (lower-bound)	taxid assigned	Viruses	Uroviricota	Caudoviricetes	NA	NA	Samwavirus	no support	Lytic	VIBRANT-based	0.251855	0	0.30163	0.905178	0.410758	0	0	0	0	0.555999	0.43372	19.156	0.0683561	0.424661	0	0	0	0	0.0473782	0	0.0394824	0	0.0400578	0	0.0576539	0.16721	0.052223	0.0294857	0.497961	0	0	0	0.27572	0.146961
127-1_k141_1155049	5241	39.13	Low-quality	4.69	HMM-based (lower-bound)	taxid assigned	Viruses	Uroviricota	Caudoviricetes	NA	NA	NA	Verrucomicrobia phage P8625	Lytic	VIBRANT-based	148.893	67.6792	38.437	8.57014	6.1072	0.0433355	0	0.49103	0	15.4353	19.2393	17.4289	81.0792	1.25583	0	0	0.0477432	6.74134	24.2835	4.61733	9.99889	50.1196	32.0168	0.500966	1.16248	0	0.0421192	0.0951238	0.160647	0	0.0545051	0.618281	0.5337	0.711166
127-1_k141_1157724	72762	46.57	Medium-quality	87.29	HMM-based (lower-bound)	taxid assigned	Viruses	Uroviricota	Caudoviricetes	no support	no support	no support	no support	Lytic	VIBRANT-based	0.665718	0.33297	0.658076	1.54554	0.180524	0.0156071	0.00734024	0.00279225	0.0240776	0.285599	0.302356	71.231	0.203847	0.145279	0.0512814	0.0609714	0.0447058	0.00783184	0.177528	0.16271	0.0703393	0.164617	0.428186	0.0225527	0.170815	0.131136	0.172927	0.174718	0.0887134	0.0647801	0.0824452	0.101439	0.0864947	0.307349
127-1_k141_1183240	38158	62.24	Medium-quality	73.36	AAI-based (medium-confidence)	taxid assigned	Viruses	Uroviricota	Caudoviricetes	no support	no support	no support	no support	Temperate	eggnog-mapper-based	0.0278996	0.039683	0	0.0174386	0.0237403	0	0.0139968	0	0	0.194499	0.49247	26.6306	0.333178	0.125446	0.00946321	0.0108998	0.0721327	0	0.265043	0.165865	0.0787269	0.474501	0.0754366	0	0	0.00926144	0.00578506	0	0.00735496	0	0.00748627	0	0.0183259	0.0976786
127-1_k141_1215882	9081	44.52	Low-quality	4.1	AAI-based (medium-confidence)	taxid assigned	Viruses	Uroviricota	Caudoviricetes	no support	no support	no support	no support	Lytic	VIBRANT-based	2.93082	11.8807	9.48493	3.55391	2.07825	1.8883	0.33328	0.842719	23.2665	13.4034	74.7991	29.4767	16.503	11.2672	4.59937	25.5261	6.19975	0	0.496203	0.360778	0.294051	0.674837	0.727193	1.19265	0.107346	0.0389162	0	0.0548997	0	0	0.062914	3.09256	0.0513366	1.23132
127-1_k141_1320377	23382	48.78	Low-quality	27.02	HMM-based (lower-bound)	taxid assigned	Viruses	Uroviricota	Caudoviricetes	no support	no support	no support	no support	Temperate	VIBRANT-based/eggnog-mapper-based	0.227652	0.242851	0.254467	0.540717	0.148514	0.00485675	0	0	0	0.105804	0.627263	20.678	0.856781	1.11743	0.133843	0.0177877	0.0642089	0	0.0385426	0.0796122	0.0428258	0.0953055	0.137591	0.0561449	0.27099	0.0151141	0.0472044	0	0	0	0.0488685	0.0153984	0.0598136	0.478216
127-1_k141_1372203	11255	57.41	Low-quality	8.66	HMM-based (lower-bound)	taxid assigned	Viruses	Uroviricota	Caudoviricetes	no support	no support	no support	no support	Lytic	VIBRANT-based	1.41883	0.168172	0.453128	0.0591225	0.348778	0	0.0158179	0	0	0.153863	0.447949	21.9696	5.3056	1.25819	0.0534721	0	0.0889283	0	6.29006	2.03764	0.138397	0.915727	1.65488	0	0.0433057	0.0627984	0.0588396	0.0442953	0	0	0.0253808	0	0.289943	1.19218
127-1_k141_1386895	6858	39.15	Low-quality	17.3	AAI-based (medium-confidence)	taxid assigned	Viruses	Uroviricota	Caudoviricetes	NA	NA	NA	Vibrio phage PVA1	Unknown	-	1.8628	0.441593	0.61971	0.242572	0.572396	0	0	0	0.178821	1.37078	1.4703	42.3491	1.15161	0.232662	0	0	0.109458	0.0830943	1.3871	0.640584	1.26544	1.8684	1.4814	0.446654	0.284285	0.618369	0.450634	0.327128	0	0	0.583152	0.0525001	0.47584	1.15943
127-1_k141_1413166	7633	41.46	Low-quality	8.45	HMM-based (lower-bound)	taxid assigned	Viruses	Uroviricota	Caudoviricetes	no support	no support	no support	no support	Lytic	VIBRANT-based	0.139472	0	0.0742385	0.174354	0.454939	0	0	0	0	0.129643	1.98153	14.2904	0.151417	0.209039	0	0	0	0	0.0787112	0	0.0145764	0	0.0443663	0	0	0.185195	0.17352	0	0.0735361	0.0343067	0	0	0	0
127-1_k141_1449512	9596	45.62	Low-quality	24.97	AAI-based (high-confidence)	taxid assigned	Viruses	Uroviricota	Caudoviricetes	NA	NA	NA	Rhodoferax phage P26218	Lytic	VIBRANT-based	0.110941	0.355044	0.442889	0.17336	0.141603	0	0	0	0	0.180464	0.620919	7.2875	75.9188	28.662	4.45288	0.288949	0.11734	0	0.313049	0.225024	0.336243	0.348338	0.441132	0.0228008	0.406341	0.257794	0.046008	0.15586	1.05288	0	0.0297688	0.0187602	0.170035	0.0776827
127-1_k141_1465108	5760	38	Low-quality	5.8	HMM-based (lower-bound)	taxid assigned	Viruses	Uroviricota	Caudoviricetes	NA	Stanwilliamsviridae	no support	no support	Lytic	VIBRANT-based	0.0924125	0.328607	0.0491894	0.115525	0.0524238	0	0	0	0	0.472447	1.11401	13.2445	0.769172	0.346266	0.0835873	0	0.173765	0.890407	1.2169	2.58541	0.927179	3.14341	8.78957	0	0.126929	0	0.038324	0	0	0	0	0.031254	0.121403	0.0862782
127-1_k141_1639767	9099	55.63	Low-quality	14.61	AAI-based (medium-confidence)	taxid assigned	Viruses	Uroviricota	Caudoviricetes	no support	no support	no support	no support	Lytic	VIBRANT-based	2.98353	3.57795	2.58451	3.72971	3.05313	0.0624028	0.0293489	0.141416	0.0288812	19.4399	9.26842	25.7411	20.2387	4.25246	2.40758	0.563753	0.329999	0.532346	6.72401	3.34696	2.43335	4.77574	6.42014	1.58705	1.55344	0.854463	0.48521	1.12322	0.678571	0.287793	0.879054	0.712256	0.870995	0.737333
127-1_k141_186767	7458	42	Low-quality	18.99	AAI-based (medium-confidence)	taxid assigned	Viruses	Uroviricota	Caudoviricetes	NA	NA	NA	Rhodoferax phage P26218	Lytic	VIBRANT-based	0.499608	0.659858	0.607844	2.14135	0.10122	0	0	0	0.364105	1.02831	4.97788	28.8028	0.929818	0.508117	0.129113	0	0	3.97328	0.496775	0.12979	0.477389	0.634945	0.454074	0	0	0	0.0887958	1.43721	0	0.0351117	0.344724	0.362073	0.0625084	1.5326
127-1_k141_1871094	7094	41.98	Low-quality	15.8	AAI-based (high-confidence)	taxid assigned	Viruses	Uroviricota	Caudoviricetes	NA	Zobellviridae	no support	no support	Lytic	VIBRANT-based	1.12552	0.426902	0.399396	0.422104	1.31954	0	0	0	0	1.11594	0.839912	60.4671	12.5993	5.06074	1.76459	0.0195429	0.652538	0	1.41153	0.346373	1.63112	1.33505	0.907008	0.0154213	0.0687068	2.44101	0.373408	0.351384	0.158247	0.701352	0.161072	0.0253768	0.328579	0.525404
127-1_k141_1896269	18270	36.86	Low-quality	36.01	AAI-based (medium-confidence)	taxid assigned	Viruses	Uroviricota	Caudoviricetes	no support	no support	no support	no support	Lytic	VIBRANT-based	0	0.0828803	0	0	0.123958	0	0	0	0	1.42178	12.5935	19.2847	23.1849	0.502171	0	0	0.0684789	2.13659	0.575481	0.11819	0	0.808067	0.556073	0	0	0	0	0	0	0	0	0	0.127583	0.027201
127-1_k141_1920775	5649	55.96	Low-quality	9.59	AAI-based (high-confidence)	taxid assigned	Viruses	Uroviricota	Caudoviricetes	no support	no support	no support	no support	Lytic	VIBRANT-based	7.6325	15.748	15.2976	14.4299	2.67269	0	0	0	0	9.02149	5.5172	184.387	112.289	195.636	84.9527	5.86553	0.863751	0	3.95288	2.64939	2.28471	5.86793	0.749354	3.757	2.58845	0.688153	1.13324	1.72094	1.54013	1.01982	4.04547	1.21099	3.96123	3.29901
127-1_k141_1949801	5351	58.23	Low-quality	9.39	AAI-based (medium-confidence)	taxid assigned	Viruses	Uroviricota	Caudoviricetes	NA	Autographiviridae	no support	no support	Lytic	VIBRANT-based	0	0	0	0	0	0	0	0	0	0	0	19.1341	1.22395	0.969105	0	0.20727	0	0	0	0	0	0.0520565	0	0	0	0	0	0	0	0	0	0	0	0
127-1_k141_2006245	6615	69.15	Low-quality	6.06	HMM-based (lower-bound)	taxid assigned	Viruses	Uroviricota	Caudoviricetes	no support	no support	no support	no support	Lytic	VIBRANT-based	0.482808	1.65958	5.8251	6.08589	14.9269	21.3903	14.2505	10.0843	3.54889	0.822765	1.87075	26.7071	13.8028	37.0255	47.2729	50.5928	109.602	0	3.64811	0.056281	0.0504587	6.77963	5.47776	57.6016	0.626296	9.02861	9.87769	9.38302	15.4008	56.8458	5.05251	32.2762	17.2662	4.73298
127-1_k141_2016613	6237	60.16	Low-quality	8.88	HMM-based (lower-bound)	taxid assigned	Viruses	Uroviricota	Caudoviricetes	NA	NA	NA	Streptomyces phage Gilgamesh	Lytic	VIBRANT-based	7.08363	2.73128	2.13509	0.320069	2.63859	0	0	0	0	3.80784	1.83716	21.5662	4.50915	0.863417	0	0	0.341011	0.0456839	5.60313	4.89474	3.01478	11.88	15.2574	0	3.90738	0.679939	0.318537	6.55453	0.0899954	0.0839708	0.137403	0.173182	3.02719	3.78479
127-1_k141_2064578	10799	42.89	Low-quality	24.88	AAI-based (medium-confidence)	taxid assigned	Viruses	Uroviricota	Caudoviricetes	no support	no support	no support	no support	Temperate	eggnog-mapper-based	1.08441	0.560875	1.15442	0.831857	0.2936	0	0.0329716	0	0.129785	1.71815	0.933729	7.5911	77.2008	24.9519	4.3358	0.166894	0.12744	0	0.621258	0.165481	0.257574	0.567478	0.266553	0	0	0.1309	0.183972	0.115414	0.701692	0	0.0529051	0.050011	0.194263	0.345145
127-1_k141_210853	25502	34.48	Low-quality	25.2	HMM-based (lower-bound)	taxid assigned	Viruses	Uroviricota	Caudoviricetes	no support	no support	no support	no support	Temperate	VIBRANT-based/eggnog-mapper-based	5.67738	1.17269	1.07768	0.143512	0.657158	0	0	0.0478009	0	1.43572	0.790788	21.0977	13.0901	0.25027	0.0094397	0.00543634	0.0932126	0.502779	0.667506	0.458402	0.602074	2.09719	1.52712	0.0729266	0.860061	0.706741	0.986789	0.449632	0.143066	0.215635	0.112015	0.0988283	0.402169	0.341026
127-1_k141_2120001	16863	37.48	Low-quality	25.27	AAI-based (medium-confidence)	taxid assigned	Viruses	Uroviricota	Caudoviricetes	no support	no support	no support	no support	Lytic	VIBRANT-based	0.441923	1.18979	0.537662	0.0591909	0.170114	0.121218	0	0	0	0.132035	0.108719	21.231	1.24512	0.425794	0.0285514	0	0	0	0.207833	0.242856	0.164949	0.313855	0.441811	0	0.404654	1.63465	1.81959	3.97641	0.0499289	0	0.118581	0.0320268	0.0276456	1.31144
127-1_k141_2124665	7121	39.73	Low-quality	18.71	AAI-based (medium-confidence)	taxid assigned	Viruses	Uroviricota	Caudoviricetes	no support	no support	no support	no support	Lytic	VIBRANT-based	0.299001	0.265802	0.0795762	0	0.0424043	0	0.0250007	0	0	0.243187	0.321818	38.0598	2.137	0.560172	0.101417	0	0.175693	0	0.281235	0.209127	0.156244	0.156469	0.190225	0	0	0	0.0309994	0	0	0	0	0	0.163666	0.0697883
127-1_k141_2170020	5046	59.25	Low-quality	5.7	HMM-based (lower-bound)	taxid assigned	Viruses	Uroviricota	Caudoviricetes	NA	Herelleviridae	no support	no support	Lytic	VIBRANT-based	0.105489	0.150042	0.168449	0.263743	0.149604	0	0	0	0.0173596	2.40232	0.454155	22.4789	7.94025	6.00798	1.76517	0.192323	0	0	0.754079	0.250855	0.529187	0.110406	0.201337	0	0	0	0	0.0493999	0	0	0	0.0713527	0.138581	0.0492432
127-1_k141_2350551	8494	54.64	Low-quality	14.38	AAI-based (medium-confidence)	taxid assigned	Viruses	Uroviricota	Caudoviricetes	no support	no support	no support	no support	Lytic	VIBRANT-based	1.56668	1.69356	1.36762	2.46772	1.72417	0.0133695	0	0	0.0206255	6.08719	6.691	26.0776	18.3692	3.47522	1.20451	0	1.20781	0	5.87081	1.79706	2.59357	4.46002	5.58168	1.23643	0.22953	0.0416056	0.207908	0.322815	0	0	0.201785	0.0635823	0.164653	0.146269
127-1_k141_2373593	18176	35.95	Low-quality	23.13	HMM-based (lower-bound)	taxid assigned	Viruses	Uroviricota	Caudoviricetes	no support	no support	no support	no support	Lytic	VIBRANT-based	0	0	0	0.054915	0	0	0	0	0	0.0136108	1.2356	16.2181	1.028	0.570607	0.0132445	0.03051	0.123899	0	0.143237	0.0163864	0.0489707	0.137928	0.0186316	0	0	0	0	0	0	0	0	0	0	0
127-1_k141_2375027	6518	37.6	Low-quality	17.52	AAI-based (medium-confidence)	taxid assigned	Viruses	Uroviricota	Caudoviricetes	NA	NA	NA	Shewanella sp. phage 1/44	Unknown	-	0.0816656	0	0.043469	0	0	0	0	0	0	0.645234	7.45372	13.8089	17.9683	0.305998	0	0	0.0575841	0	0.199714	0.0228474	0	0.811987	0.259779	0.0335681	0	0.0542188	0	0	0	0	0	0	0.393377	0
127-1_k141_2444385	7473	61.37	Low-quality	9.85	HMM-based (lower-bound)	no taxid assigned								Lytic	VIBRANT-based	0	0.0506565	0.037914	0.0445219	0	0	0	0.0181248	0	0.0662091	0.0613319	15.1337	7.75871	6.53888	0.064427	0	0.0837086	0	0.710169	0.149458	0.401989	0	0.158607	0	0.163056	0	0.147696	0	0.262887	2.45288	0	0	5.61446	1.42977
127-1_k141_2464365	21838	48.44	Low-quality	33.96	HMM-based (lower-bound)	taxid assigned	Viruses	Uroviricota	Caudoviricetes	no support	no support	no support	no support	Lytic	VIBRANT-based	5.8012	5.20042	5.09887	5.34765	2.20546	0.228806	0.224189	0.269802	2.70355	3.01336	4.34449	43.9582	23.7719	22.1022	18.5636	0.793557	0.698944	0.0913322	3.54902	2.07988	1.60998	2.94652	0.480726	54.2183	3.82774	2.10375	2.47655	3.24174	2.06909	0.683496	10.2554	2.08562	3.38358	1.83192
127-1_k141_2528450	8060	51.79	Low-quality	5.09	HMM-based (lower-bound)	taxid assigned	Viruses	Uroviricota	Caudoviricetes	NA	NA	NA	Pseudomonas phage vB_PaeP_Tr60_Ab31	Temperate	VIBRANT-based/eggnog-mapper-based	129.772	202.757	226.524	372.299	234.376	337.329	166.423	44.7428	181.888	137.108	237.071	434.561	262.461	381.032	347.268	486.883	464.013	5.51478	84.3435	22.6982	24.1021	90.893	86.2587	487.026	45.3239	184.328	161.862	213.149	202.828	152.764	138.471	538.639	454.504	449.548
127-1_k141_25824	7963	44.49	Low-quality	12.43	HMM-based (lower-bound)	taxid assigned	Viruses	Uroviricota	Caudoviricetes	no support	no support	no support	no support	Lytic	VIBRANT-based	4.74608	4.32608	2.66857	0.250693	0.151682	0.0285221	0	0	0.0110005	0.900957	1.03604	17.8581	35.3662	1.57796	0	0	0	1.39549	0.716768	0	0	10.0396	16.033	0	0	0	0	0	0	0	0	0	0.0292721	0
127-1_k141_2608991	6030	47.99	Low-quality	13.16	AAI-based (medium-confidence)	no taxid assigned								Lytic	VIBRANT-based	2.55997	1.38113	0.563843	0.331057	0.175268	0.0753304	0	0	0	2.4616	5.1686	102.543	31.0184	6.48293	0.0199611	0	1.53536	0	4.4836	0.716196	0.571991	3.18744	0.95473	1.25182	2.86947	5.97788	1.64736	3.55512	0.651594	0.0434267	2.08443	0	2.7059	1.03019
127-1_k141_2757506	7021	48.73	Low-quality	13.39	AAI-based (medium-confidence)	no taxid assigned								Unknown	-	0.227445	0.323506	0	0	0.172033	0	0	0	0	0	0.130561	13.8681	1.39923	0.170445	0.274299	0	0	0	0.456385	0.106053	2.15519	0	0.289402	0	0.416527	0.201338	0.0314409	0	0	0	0	0.384609	0	0.0353911
127-1_k141_2816528	5210	40.19	Low-quality	6.09	HMM-based (lower-bound)	taxid assigned	Viruses	Uroviricota	Caudoviricetes	NA	NA	Wollypogvirus	Wollypogvirus wollypog	Lytic	VIBRANT-based	0	0.290638	0.0543822	0.957904	0	0	0	0.0129987	0	0.0949675	0.879719	15.2849	4.54763	0.995332	1.70961	0	0.432245	0	0.0192195	0	0.0854215	0	0	0	0.140328	0.135661	0.381328	0.239224	0.107735	0	0	0.10366	0.536876	0.0953863
127-1_k141_2835953	12727	30.97	Low-quality	12.14	HMM-based (lower-bound)	no taxid assigned								Lytic	VIBRANT-based	0.543714	1.75491	2.42658	3.47691	0.771095	0.115997	0.286762	0	0.681391	0.0583147	0.0720254	21.9261	13.864	19.1347	3.14935	0.392155	0.0393214	0	0.0550748	0	0.0262265	0.175095	0.0266086	0.55013	0.0191485	7.19181	4.05867	3.74094	0.948218	2.18099	2.35675	0.678958	2.2161	2.8505
127-1_k141_2842418	6064	55.66	Low-quality	10.17	HMM-based (lower-bound)	taxid assigned	Viruses	Uroviricota	Caudoviricetes	no support	no support	no support	no support	Lytic	VIBRANT-based	0	0	0.14017	0	0	0	0	0	0	0.0815931	0.0755827	11.2562	0.190594	0	0	0	0	0	0.280718	0.0368369	0.0366958	0.275614	0.19546	0	0.0401885	0.0582781	0	0.123321	0	0.95003	0	0	0	0.0819529
127-1_k141_2861220	6750	36.53	Low-quality	1.83	AAI-based (medium-confidence)	taxid assigned	Viruses	Uroviricota	Caudoviricetes	no support	no support	no support	no support	Lytic	VIBRANT-based	2.60234	3.30886	4.0296	10.3017	1.7894	0.672952	0.131874	0.0200662	2.72523	8.7961	30.0803	50.8588	23.4863	28.8093	15.2998	4.60072	4.15183	0.0844238	1.78016	0.628771	0.181315	1.36182	0	0.826566	3.82704	13.8741	12.1002	8.38292	0.748402	2.59923	18.24	0.666751	18.095	6.99429
127-1_k141_2900214	6933	43.83	Low-quality	9.8	HMM-based (lower-bound)	taxid assigned	Viruses	Uroviricota	Caudoviricetes	NA	NA	NA	Yangshan Harbor Nitrososphaeria virus	Lytic	VIBRANT-based	0.307109	0.54602	0.613006	0.335927	0.326656	0	0	0	0	0.071366	7.99919	23.5999	12.5029	22.3528	8.87161	26.3957	0.541372	0	0.0288861	0	0.0160481	0.883917	0	1.84619	0.984233	0.509733	0.25472	2.66063	0.404804	0	0.0412031	2.96013	9.24575	20.3573
127-1_k141_3002426	6731	49.86	Low-quality	8.99	HMM-based (lower-bound)	taxid assigned	Viruses	Uroviricota	Caudoviricetes	NA	NA	Xuquatrovirus	Xuquatrovirus PTXU04	Lytic	VIBRANT-based	0.0790813	0.224963	0.0420935	0	0.0672918	0	0	0	0	1.24963	1.70232	12.1789	7.46928	0.20742	0	0.123581	0	0	1.39839	3.82752	2.99188	0.951827	1.0817	0.260047	0.325855	0	0.0983865	0.0370334	0	0	0	0	0.0692597	0
127-1_k141_3084882	5190	48.25	Low-quality	3.2	HMM-based (lower-bound)	taxid assigned	Viruses	Uroviricota	Caudoviricetes	no support	no support	no support	no support	Temperate	VIBRANT-based/eggnog-mapper-based	45.7426	53.6834	44.9836	49.5542	15.4471	5.92966	3.70467	0.117439	1.08019	31.2694	56.4307	83.4881	62.5761	46.8456	21.8003	9.69662	2.24187	1.2078	21.8018	1.70727	1.05045	15.1353	5.05689	53.0551	21.5529	62.9852	49.2533	46.3002	59.7532	23.9663	44.1976	44.6762	57.4875	67.1713
127-1_k141_3108226	8757	53.03	Low-quality	13.73	AAI-based (medium-confidence)	taxid assigned	Viruses	Uroviricota	Caudoviricetes	NA	Mesyanzhinovviridae	no support	no support	Lytic	VIBRANT-based	0.0607852	0	0	0	0	0	0	0	0	0.0282506	0	10.6603	0.769894	0.0911039	0	0	0	0	0.0457388	0	0.0254109	0	0.0193359	0	0.0834885	0.121068	0.100832	0.0853963	0.0961461	0	0.0326209	0	0.053236	0
127-1_k141_3123538	13570	59.93	Low-quality	10.42	HMM-based (lower-bound)	taxid assigned	Viruses	Uroviricota	Caudoviricetes	NA	NA	Kelleziovirus	no support	Temperate	eggnog-mapper-based	0.156904	0.111586	0.187913	0.196146	0.011126	0	0	0	0	1.09384	0.574183	20.7613	8.21896	3.86552	0.470109	0.102165	0.258151	0	0.619841	0.0713321	0	0.0205272	0.511591	0	0.17959	0.0260426	0.0162672	0.0183693	0.0413634	0	0	0	0.532491	0.238044
127-1_k141_3125104	7736	46.03	Low-quality	17.23	AAI-based (high-confidence)	taxid assigned	Viruses	Uroviricota	Caudoviricetes	no support	no support	no support	no support	Lytic	VIBRANT-based	11.2157	3.96368	3.55263	6.2362	1.87359	0.0146795	0	0	0	37.3836	2.72535	16.0465	6.79773	5.05326	0.0311183	0.107527	0.743938	4.5303	16.4128	6.47769	8.26983	24.161	19.3051	1.69698	1.82714	4.24845	2.39694	9.28003	0.870684	3.65579	1.29242	2.25727	2.44061	5.07498
127-1_k141_3131365	5092	44.07	Low-quality	8.35	HMM-based (lower-bound)	taxid assigned	Viruses	NA	NA	NA	Thaspiviridae	Nitmarvirus	Nitmarvirus NSV1	Lytic	VIBRANT-based	0.209072	0.966462	1.22413	0.588061	1.21567	0	0	0	0	1.40894	0.0900105	24.1157	21.1845	1.09674	0	0	0	0	1.27822	0.263212	0.131102	0.929973	1.39662	0	0.09572	0.0694026	0.0433516	0.146861	0	0	0	0	0	0
127-1_k141_3135754	5247	50.83	Low-quality	14.21	AAI-based (medium-confidence)	taxid assigned	Viruses	Uroviricota	Caudoviricetes	no support	no support	no support	no support	Lytic	VIBRANT-based	0.405791	0.577177	0.323992	0.697509	0.115098	0	0	0	0	0.235745	1.57233	26.528	6.42458	4.59946	1.26169	0	0	1.90062	1.33588	1.13527	0.911806	1.32721	1.29083	0	0	0.0673524	0.588994	0.522583	0.909293	0	0.326656	0.171548	0.977332	0.284141
127-1_k141_3269339	8342	65.4	Low-quality	8.39	HMM-based (lower-bound)	taxid assigned	Viruses	Uroviricota	Caudoviricetes	NA	NA	NA	Streptomyces phage Chymera	Lytic	VIBRANT-based	0.255237	0.0453795	0.509466	0.039884	0	0	0	0	0	0.088968	9.94466	15.2017	0.161639	0	0.0288577	0	0.0149977	0	0.156046	0.133888	0.26675	0.0333918	0	0.0131142	0.029214	0	0	0.418342	0	0	0.479412	0	0	0.387228
127-1_k141_3283042	7195	44.04	Medium-quality	81.84	AAI-based (medium-confidence)	taxid assigned	Viruses	Artverviricota	Revtraviricetes	Ortervirales	Metaviridae	Errantivirus	Trichoplusia ni TED virus	Unknown	-	30.8502	33.3571	15.594	8.97097	1.23806	0	0	0.188251	0	27.782	42.9986	21.4384	6.74664	1.63551	1.23795	2.08101	0	0	0.0278343	0	0.0618549	0.23229	0	0.0608191	14.4291	10.069	6.16679	4.12277	0.351057	0.436741	4.12908	0	15.9391	7.63229
127-1_k141_3308660	6786	56.65	Low-quality	9.66	AAI-based (medium-confidence)	no taxid assigned								Unknown	-	0.862844	1.1157	1.46133	1.66699	2.7811	0	0	0	0	9.51501	6.34886	20.1666	17.0884	3.20365	0.993292	0	0.0368733	0	5.87286	2.18354	2.09866	3.65331	5.6641	3.86909	0.287301	0.156233	0.0650594	0.330599	0.165429	0	0.505148	0.0795857	0.549587	0.439401
127-1_k141_3309544	19565	51.57	Medium-quality	51.29	AAI-based (medium-confidence)	taxid assigned	Viruses	Uroviricota	Caudoviricetes	no support	no support	no support	no support	Lytic	VIBRANT-based	0.380892	0.328927	0.448927	0.102033	0.162054	0	0	0	0	0.189668	0.562229	26.3539	0.187065	0.163107	0.750555	0	0.0127893	0.0145633	0.163776	0.0570864	0.108049	0.555258	0.147125	0.0559154	0.0498243	0.469632	0.315916	0.815405	0.301235	0	0.306613	0	0.059569	0.203205
127-1_k141_3391205	21967	42.98	Low-quality	49.97	AAI-based (high-confidence)	taxid assigned	Viruses	Uroviricota	Caudoviricetes	NA	Fredfastierviridae	Jamesmcgillvirus	no support	Lytic	VIBRANT-based	3.24704	1.12014	1.01894	0.37865	1.10656	0.0155088	0.0283655	0.00308296	0	2.88305	2.19079	21.4464	2.77099	0.0635565	0.0109588	0	0.330333	3.3335	2.93103	1.93208	1.68156	5.52873	9.66597	0.104583	0.399386	0.546981	0.070343	0.204256	0.140536	0.0119207	1.10535	0.0655612	0.169777	0.350659
127-1_k141_3396794	5270	34.99	Low-quality	10.43	AAI-based (medium-confidence)	taxid assigned	Viruses	Uroviricota	Caudoviricetes	no support	no support	no support	no support	Lytic	VIBRANT-based	0.101005	0	0	0	0	0	0	0	0	0	0	17.9679	1.38896	0.416308	0	0	0	0	0.0190007	0	0	0	0	0	0	0.335292	0.0837747	0.0473002	0	0	0	0	0	0
127-1_k141_3417694	19107	43.18	Low-quality	43.4	AAI-based (high-confidence)	taxid assigned	Viruses	Uroviricota	Caudoviricetes	NA	Fredfastierviridae	Jamesmcgillvirus	no support	Temperate	eggnog-mapper-based	1.89439	0.65381	0.533832	0.365675	0.521521	0.0118868	0	0	0	1.85151	1.12742	16.0233	1.84492	0.0730698	0.00629956	0	0.0196437	1.10351	2.07007	0.97035	1.00157	4.14034	6.07039	0.486673	0.229584	0.25894	0.196404	0.0913227	0.0734418	0	0.50832	0	0.0975951	0.130047
127-1_k141_3419212	5089	40.66	Low-quality	5.71	AAI-based (high-confidence)	taxid assigned	Viruses	Uroviricota	Caudoviricetes	NA	NA	Delepquintavirus	Delepquintavirus DLP5	Lytic	VIBRANT-based	13.0747	2.97548	1.83728	1.11144	1.00871	0	0	0.106462	0	2.43064	1.44102	7.82414	7.57034	0.627076	0.0236521	0	1.35215	0	21.9393	12.7294	4.76616	7.38943	9.81541	2.27869	13.1214	4.72216	2.99303	4.70232	3.36406	1.95535	7.35343	0.742873	10.8096	8.88654
127-1_k141_3427720	9015	58.79	Low-quality	4.46	HMM-based (lower-bound)	taxid assigned	Viruses	Nucleocytoviricota	Megaviricetes	Imitervirales	Mimiviridae	Theiavirus	Theiavirus salishense	Lytic	VIBRANT-based	0	0.209959	0.377146	0.369065	0.0502431	0.0377906	0	0.112684	0	1.72885	0.660936	23.754	7.37176	3.87173	0.400551	0.0153785	0	0	0.322116	0.132153	0.111076	0	0.262955	0	0.0270331	0	0	0.0553016	0.0311315	0	0	0	0.284418	0
127-1_k141_3536582	12939	54.46	Low-quality	20.33	AAI-based (medium-confidence)	taxid assigned	Viruses	Uroviricota	Caudoviricetes	no support	no support	no support	no support	Lytic	VIBRANT-based	18.4302	22.7912	22.0069	28.0538	3.64061	0.0438831	0.034398	0.0523405	0.0338499	13.25	7.33249	200.645	130.145	207.542	90.8766	3.99659	1.12164	0.110105	5.0922	2.67592	3.216	5.7911	2.3032	21.4755	2.14716	1.74801	1.79136	3.0439	1.88705	0	5.4973	1.0574	25.4189	9.77486
127-1_k141_3566029	8199	32.67	Low-quality	2.22	HMM-based (lower-bound)	taxid assigned	Viruses	Preplasmiviricota	Maveriviricetes	Priklausovirales	Lavidaviridae	NA	Yellowstone Lake virophage 6	Lytic	VIBRANT-based	0.129844	0	0	0	0	0	0	0	0	0	0	20.6496	3.43013	0.24326	0	0	0	0	0	0.0363263	0	0	0	0	0	0	0	0	0	0	0.034841	0	0	0
127-1_k141_3599787	9119	45.4	Low-quality	18.43	AAI-based (medium-confidence)	taxid assigned	Viruses	Uroviricota	Caudoviricetes	no support	no support	no support	no support	Lytic	VIBRANT-based	0	0	0	0	0	0	0	0	0	0	0	14.1632	0.190114	0.0437437	0	0	0	0	0.0549039	0.024496	0	0.0610932	0.0185683	0	0.0534495	0	0	0	0	0	0	0	0	0.0544975
127-1_k141_3645689	5294	44.24	Low-quality	14.67	AAI-based (medium-confidence)	taxid assigned	Viruses	Uroviricota	Caudoviricetes	NA	NA	Wumptrevirus	no support	Lytic	VIBRANT-based	0.904924	0.786572	0.74927	0.062847	0.0285192	0	0	0	0	0.0934607	0.519456	31.0959	5.42151	0.979539	0	0	0.0472652	0	4.61516	0.91422	0.294231	2.63085	2.015	0.991901	0.138101	0.801053	0.33358	0.188343	0	0	0.323756	0	0.176119	0.704046
127-1_k141_3665323	11824	45.68	Low-quality	31.37	AAI-based (medium-confidence)	taxid assigned	Viruses	Uroviricota	Caudoviricetes	no support	no support	no support	no support	Lytic	VIBRANT-based	0.315128	0.352175	0.359436	0.0562774	0.0893829	0	0	0	0	0.0836909	0.155052	18.2806	0.228077	0.0168682	0	0	0.0105811	0	0.372622	0.251894	0.291704	0.353376	0.400971	0	0.0824435	0.0298882	0.130686	0	0	0	0.120797	0	0.0788544	0
127-1_k141_3750482	6582	55.35	Low-quality	10.22	AAI-based (medium-confidence)	taxid assigned	Viruses	Uroviricota	Caudoviricetes	NA	NA	Xiamenvirus	no support	Lytic	VIBRANT-based	0	0.0575138	0	0	0.0917535	0	0	0	0	0.0375859	0	15.2506	2.95584	2.39388	0.182871	0.589768	0.304129	0	0	0	0.0507117	0	0	0	0.703488	2.52351	1.64336	0.719563	0	7.83758	0	0	0	0.151006
127-1_k141_3845409	7214	56.89	Low-quality	10.41	AAI-based (high-confidence)	taxid assigned	Viruses	Uroviricota	Caudoviricetes	no support	no support	no support	no support	Lytic	VIBRANT-based	6.34564	26.4475	27.2963	28.5024	6.09028	0.0472251	0.0123392	0.0187755	0.0971407	37.4481	30.1151	40.2129	23.8448	9.01309	2.50275	0	0.277485	2.76478	9.64693	8.27789	6.75527	10.8503	5.09334	1.81977	9.96568	10.2874	7.64993	13.7179	4.74624	0.0725985	117.686	4.06761	41.1969	23.6977
127-1_k141_3867689	5159	40.4	Low-quality	1.88	HMM-based (lower-bound)	taxid assigned	Viruses	Uroviricota	Caudoviricetes	no support	no support	no support	no support	Lytic	VIBRANT-based	5.46844	5.65009	7.46909	3.41805	7.05297	0	0	0	0.0509382	4.89122	12.1713	35.8011	14.7486	4.60059	0.279974	0.0537459	0.921538	0	2.98907	2.19381	0.841093	1.61982	0.459496	1.63281	3.77907	1.16452	1.1125	1.01468	0.652802	0.0507584	2.87931	0.732793	3.84047	4.09399
127-1_k141_3961816	5171	63.2	Low-quality	10.9	AAI-based (medium-confidence)	taxid assigned	Viruses	Uroviricota	Caudoviricetes	no support	no support	no support	no support	Temperate	eggnog-mapper-based	71.0277	88.2882	99.5577	120.191	69.7529	46.1182	66.3955	31.4453	36.8783	64.5865	98.4739	121.001	60.7199	101.904	102.559	154.751	85.7219	9.03666	48.6436	29.4181	47.4653	52.2525	73.2177	177.479	37.6559	136.138	124.567	155.174	139.593	118.651	122.308	178.561	161.106	149.781
127-1_k141_3989938	5829	44.66	Low-quality	6.79	HMM-based (lower-bound)	taxid assigned	Viruses	Uroviricota	Caudoviricetes	NA	NA	NA	Azospirillum phage Cd	Lytic	VIBRANT-based	0	0	0.0486072	0	0	0	0	0	0	0.127324	0	12.7433	0	0	0.0619484	0	0	0	0	0	0	0	0.0580971	0	0	0	0	0	0	0	0	0	0	0
127-1_k141_4007494	5696	37.66	Low-quality	12.99	AAI-based (medium-confidence)	taxid assigned	Viruses	Uroviricota	Caudoviricetes	no support	no support	no support	no support	Lytic	VIBRANT-based	0	0.26584	0	0	0.212051	0	0	0	0	1.73729	15.2885	22.3221	28.5086	0.350157	0	0	0	0	0.369173	0.0261446	0	2.00504	0.505356	0.153649	0	0	0	0	0	0	0	0	0.0818447	0
127-1_k141_4074556	6092	41.09	Low-quality	9.82	AAI-based (medium-confidence)	taxid assigned	Viruses	Uroviricota	Caudoviricetes	NA	Mesyanzhinovviridae	no support	no support	Lytic	VIBRANT-based	0	0.0621398	0.511596	0.0546146	0	0	0	0	0	0	0.300941	10.5454	0.252958	0.130958	0	0	0	0	0	0	0	0	0.166767	0	0	0	0	0	0	0	0.0937823	0	0.153049	0
127-1_k141_4209071	18075	37	Low-quality	29.61	AAI-based (medium-confidence)	taxid assigned	Viruses	Uroviricota	Caudoviricetes	NA	NA	Elemovirus	no support	Lytic	VIBRANT-based	1.17797	0.502647	0.329181	0.0184073	0.091883	0	0	0	0	0.43798	0.202859	27.0825	14.5683	0.518623	0.0133185	0	0	0.425622	0.0997183	0.135943	0.270844	0.570208	0.346611	0.102892	0.269658	0.136862	0.30532	0.124119	0.046581	0	0	0	0.0902714	0
127-1_k141_4232389	8472	51.04	Low-quality	18.27	AAI-based (medium-confidence)	taxid assigned	Viruses	Uroviricota	Caudoviricetes	NA	Fredfastierviridae	Jamesmcgillvirus	no support	Lytic	VIBRANT-based	0	0	0.10033	0	0	0	0	0	0	0.0584019	0	15.1659	0	0.141253	0	0	0	0	0.0354581	0	0	0	0.0999316	0	0	0	0	0	0	0	0	0	0	0
127-1_k141_4235763	5559	44.79	Low-quality	12.13	AAI-based (high-confidence)	taxid assigned	Viruses	Uroviricota	Caudoviricetes	NA	NA	Hollowayvirus	no support	Unknown	-	1.14905	0.340489	0.101936	0.059851	0.0543193	0	0	0	0	0.845551	5.11183	25.0993	7.93518	1.07636	0	0	0.292578	0	2.46777	0.388439	0.120088	0.501087	1.46205	1.06269	0.832948	0.508578	0.158839	0.224206	0.0504858	0	0.411097	0	0.293516	0
127-1_k141_4288095	11022	52.02	Low-quality	14.58	HMM-based (lower-bound)	no taxid assigned								Lytic	VIBRANT-based	0.820998	0.652564	1.25959	0.935771	6.65728	0.947884	1.74444	0.0184331	0.564268	0.314232	1.62176	19.3679	8.10915	1.95432	1.2231	0.21383	0.249722	0	1.83515	0.445867	0.726804	1.33945	0.184349	0.317615	2.45428	0.705385	0.280389	1.19864	0.203702	0.0237582	1.32178	0.685988	1.6284	0.541059
127-1_k141_4292780	5055	68.55	Low-quality	4.5	HMM-based (lower-bound)	taxid assigned	Viruses	Uroviricota	Caudoviricetes	no support	no support	no support	no support	Lytic	VIBRANT-based	7.37107	15.0524	43.8309	39.0961	22.8188	5.30174	6.07522	1.17896	2.01013	11.9902	13.4191	34.0885	12.1559	18.6231	14.7153	1.61812	0.618749	0	6.7152	4.08019	7.81362	5.78599	10.2499	4.89101	11.1848	29.712	26.8564	42.8521	34.6996	2.90095	28.0858	18.305	37.8575	26.4457
127-1_k141_4293309	6677	49.8	Low-quality	5.37	HMM-based (lower-bound)	taxid assigned	Viruses	Uroviricota	Caudoviricetes	NA	NA	Cheoctovirus	Mycobacterium phage WIVsmall	Temperate	eggnog-mapper-based	38.6646	36.2284	42.1369	59.4965	29.3956	53.3703	26.4499	6.79566	11.8991	23.935	33.0862	111.248	66.3825	103.055	102.249	131.557	91.0273	0.170694	2.65444	1.78427	0.766516	2.29452	2.13018	67.0284	15.7675	54.1979	50.8143	62.9433	63.3429	43.5719	41.4138	87.0052	82.2129	69.8144
127-1_k141_4327479	8217	41.45	Low-quality	14.15	HMM-based (lower-bound)	taxid assigned	Viruses	Uroviricota	Caudoviricetes	no support	no support	no support	no support	Lytic	VIBRANT-based	0.12956	0.138209	0.241368	0	0.0551225	0.0967414	0	0	0	0.331179	0.557787	15.5958	4.14933	0.801001	0	0	0.776519	0	2.93687	0.824612	0.934288	0.847494	1.93702	0.039941	0.296584	0.215041	0.214917	0.242689	0.204929	0	0	0.0219086	0.0851017	0.0907197
127-1_k141_4329996	16189	58.82	Low-quality	26.17	AAI-based (medium-confidence)	taxid assigned	Viruses	Uroviricota	Caudoviricetes	NA	NA	NA	Enterococcus phage phiEf11	Lytic	VIBRANT-based	0.0986404	0.046767	0.12251	0	0	0.0841761	0.00549849	0	0	0.0764069	0	18.8287	0.809109	1.18272	0.13383	0.0770732	0.0618252	0	0.0865942	0	0	0.0688256	0.0732145	0	0	0	0	0	0	0	0	0	0.0575931	0
127-1_k141_4331535	45517	37.7	Low-quality	38.15	HMM-based (lower-bound)	taxid assigned	Viruses	Uroviricota	Caudoviricetes	NA	NA	NA	Yangshan Harbor Nitrososphaeria virus	Unknown	-	1.83603	0.316038	0.373484	0.314314	0.129363	0.079837	0.0117339	0.0520754	0.00577345	0.336977	0.40278	29.8967	18.9381	36.3125	58.8064	1.69653	0.0604706	0.0751184	0.204593	0.0768857	0.109998	0.28763	0.0260401	1.64878	0.230227	0.232923	0.252187	0.125959	0.104819	0.126568	17.1144	0.0632811	0.425045	0.338463
127-1_k141_4403059	9429	52.99	Low-quality	2.64	HMM-based (lower-bound)	taxid assigned	Viruses	Uroviricota	Caudoviricetes	no support	no support	no support	no support	Lytic	VIBRANT-based	4.5727	24.6509	20.884	9.38608	3.26652	1.3489	0.50035	0.122102	9.94044	22.8788	120.453	54.4	22.4313	16.3511	6.67634	26.6277	5.04212	0.664807	0.9133	0.300082	0.507397	0.7681	1.22113	1.57792	0.180923	0.674638	0.257526	0.449424	0.38694	0.416581	0.424144	4.12397	0.568581	2.10823
127-1_k141_4405378	5070	40.83	Low-quality	2.65	HMM-based (lower-bound)	taxid assigned	Viruses	Uroviricota	Caudoviricetes	no support	no support	no support	no support	Unknown	-	3.04469	1.11999	2.17947	2.62495	0.446688	0	0.0175572	0	0	0.731924	2.35043	73.585	11.3601	5.38946	0.546038	0.109379	0.14806	0	1.12576	0.572767	1.03142	0.439533	1.87025	0	0.62488	1.46378	0.435397	1.96664	0.941038	0.309897	0.450747	0.213045	0.229875	6.76339
127-1_k141_4424940	5422	55.83	Low-quality	9.54	AAI-based (medium-confidence)	taxid assigned	Viruses	Uroviricota	Caudoviricetes	no support	no support	no support	no support	Temperate	eggnog-mapper-based	0	0	0.313535	0.0613633	0.0556918	0	0	0	0	0	1.35252	14.0701	0.923702	0.0735703	0	0	0	0	0.406297	0.0961302	3.24222	0.256874	0.405978	0.302651	0	0	0	0	0	0	0	0	0.171961	0
127-1_k141_4457142	6451	54.12	Low-quality	3.93	HMM-based (lower-bound)	taxid assigned	Viruses	Uroviricota	Caudoviricetes	NA	NA	Sarumanvirus	no support	Lytic	VIBRANT-based	0.247541	0.234727	0.263523	0.309452	0.0468084	0	0	0	0.0135788	1.80241	1.42097	44.3986	20.0361	6.98737	1.28743	0	0.833944	3.09179	25.3633	8.42592	1.62123	7.51332	7.66434	0	0.0377776	0.27391	0.0342189	0.0386408	0.26103	0	0	0.167437	0.650393	0.962956
127-1_k141_452972	5196	39.47	Low-quality	11.88	AAI-based (high-confidence)	taxid assigned	Viruses	Uroviricota	Caudoviricetes	no support	no support	no support	no support	Lytic	VIBRANT-based	0.102443	0.14571	0.0545287	0	0.0581141	0	0	0	0	0	0	40.7621	0.741445	0.614162	0.440136	0	0	0	0.366155	0.128972	0.107065	0.107219	0.293287	0	0	1.15623	0.382355	0.671633	0.0540128	0	0.109954	0.0692929	0	0.239108
127-1_k141_4552567	6449	46.08	Low-quality	1.88	HMM-based (lower-bound)	taxid assigned	Viruses	Nucleocytoviricota	Megaviricetes	Imitervirales	Mimiviridae	Fadolivirus	Fadolivirus algeromassiliense	Lytic	VIBRANT-based	125.542	103.018	94.5023	96.4756	66.0671	51.4712	27.8681	13.2107	27.7364	62.0298	93.9552	97.8524	59.7387	55.7617	42.5358	53.3999	41.9041	7.29005	45.5097	11.5575	11.3867	45.4827	45.7377	55.3184	81.3981	79.6228	63.2905	85.4227	74.3295	52.6649	65.6015	66.4373	82.6617	75.6733
127-1_k141_4584474	15279	47.22	Low-quality	6.9	AAI-based (medium-confidence)	taxid assigned	Viruses	Uroviricota	Caudoviricetes	no support	no support	no support	no support	Lytic	VIBRANT-based	0.104515	0	0.111263	0.0217758	0	0	0	0	0	0.21049	0.359971	16.6653	4.19824	5.1432	4.18314	0	0	0.932425	0.92407	0.326514	0.116512	0.528704	3.47979	0.0143201	0.462556	0	0	0	0.0734736	0	0.0186963	0	0.0152558	0
127-1_k141_4608476	6715	41.38	Low-quality	1.82	AAI-based (medium-confidence)	taxid assigned	Viruses	Uroviricota	Caudoviricetes	NA	Arenbergviridae	Wroclawvirus	Wroclawvirus PA5oct	Lytic	VIBRANT-based	0	0.0563746	0.168775	0.247738	0.629554	0.676459	0.0397685	0.161366	4.29178	0	3.68578	8.67013	3.0981	6.68296	6.50674	3.65434	0.0745263	0.0848638	0.0596478	0.133063	0.132553	0.0829648	0	3.19316	0.181462	0.263141	0.0986209	0.408338	0.208973	0	1.61655	0.536181	0.555398	0.333035
127-1_k141_4618274	6366	62.14	Low-quality	9.33	HMM-based (lower-bound)	no taxid assigned								Unknown	-	0.167231	7.31422	2.22535	0.104528	0	0	0	0	0	0.0777224	6.69573	29.6964	8.20013	2.22446	0.151261	0.0435557	0	0	1.25836	0.0935718	0.262162	1.35645	0.531964	0.103109	0.0765639	0.0555134	0.0693517	0	0.0440859	0	0.0897458	0.0282788	0.0732308	2.57615
127-1_k141_4666674	5255	40.06	Low-quality	2.96	HMM-based (lower-bound)	taxid assigned	Viruses	Uroviricota	Caudoviricetes	NA	Casjensviridae	Ahduovirus	Burkholderia virus AH2	Lytic	VIBRANT-based	0.202587	1.29667	0.0539165	0.316567	0.402231	0	0	0	0	0.0470771	2.18046	12.034	8.02767	15.9028	5.08491	10.632	0.857087	0	0	0	0	0	0	0.707811	0.0927509	0	0	0.284611	0.320438	0	0	1.40455	8.20596	13.1924
127-1_k141_4743974	7839	41.18	Low-quality	1.76	HMM-based (lower-bound)	no taxid assigned								Unknown	-	7.94472	9.12706	6.43359	3.14079	6.00917	0	0	0	0.134094	3.75551	10.6997	32.3542	16.1199	4.40167	0.0153547	0	0.0957604	0.872347	3.48725	2.0612	0.312253	2.38081	0.734407	1.45139	1.6166	1.62295	0.33792	0.985767	0.537028	0	4.40936	0.36744	4.57921	3.80377
127-1_k141_4748424	5997	36.72	Low-quality	16.43	AAI-based (medium-confidence)	taxid assigned	Viruses	Uroviricota	Caudoviricetes	NA	NA	NA	Vibrio phage PWH3a-P1	Lytic	VIBRANT-based	18.9947	13.6979	2.55126	0.776716	16.9434	0	0	0.0225857	0.0146067	19.2648	7.10772	8.03435	16.51	0.332582	0	0	0.354658	1.52039	9.10004	6.146	1.9295	39.5745	14.4845	0	0.3251	0.117858	0.0368095	0.0831322	0.0467985	0	0	0.0300188	0.0777368	0.331474
127-1_k141_4769243	6205	57.05	Low-quality	17.66	AAI-based (medium-confidence)	taxid assigned	Viruses	Uroviricota	Caudoviricetes	no support	no support	no support	no support	Lytic	VIBRANT-based	0.17157	0.183025	0.228309	0.05362	0	0	0	0	0	0.0398695	0.517056	14.3977	4.12884	6.91081	1.39667	0	0	0	1.04894	0.132	0.537928	0.269351	3.49291	0.423136	0.117826	1.36689	2.38356	3.85658	4.16114	0.0844038	1.65734	3.62657	8.90301	25.1084
127-1_k141_4790872	16644	38.57	Low-quality	44.35	AAI-based (high-confidence)	taxid assigned	Viruses	Uroviricota	Caudoviricetes	no support	no support	no support	no support	Temperate	eggnog-mapper-based	1.11934	0.341164	0.885197	0.459768	0.217708	0.0682292	0.0427854	0	0.0421036	0.104045	0.715974	33.8537	1.24993	0.239665	0.108477	0.0249888	0.0977194	0.410858	1.90714	0.465261	0.668478	1.52298	0.956289	0.105165	0.234274	2.20821	0.809032	2.03683	0.674479	0	0.703683	0.0540804	0.21007	0.627025
127-1_k141_4801095	5768	54.85	Low-quality	10.29	AAI-based (medium-confidence)	taxid assigned	Viruses	Uroviricota	Caudoviricetes	no support	no support	no support	no support	Lytic	VIBRANT-based	0.553706	1.77202	1.27715	1.21133	0.444984	0	0.0308652	0	0.13668	5.79017	5.00607	17.6348	16.364	2.66255	0	0	6.52885	0	12.8639	15.5942	18.0742	4.97418	18.9932	2.29494	1.98579	0.428881	0.267896	0.605029	0.778504	0	1.5848	0.0936319	2.30346	0.129238
127-1_k141_4812968	9547	37.73	Low-quality	13.97	HMM-based (lower-bound)	taxid assigned	Viruses	Uroviricota	Caudoviricetes	NA	NA	NA	Thalassomonas phage BA3	Lytic	VIBRANT-based	0.724819	0.158607	0.207743	0.1394	0	0	0	0	0	0.440519	0.672114	19.3461	0.484242	0.313369	0.958185	0	0	0	0.28319	0.506953	0.675937	0.700252	0.319245	0	0.0255267	2.25802	0.624296	0.704969	0.0587935	0	4.3087	0.0565694	0.146492	0.130136
127-1_k141_4826792	8812	62.45	Low-quality	7.88	HMM-based (lower-bound)	no taxid assigned								Unknown	-	0.0604058	0	0	0.11327	0.0171335	0	0	0.0153707	0	0.0561485	0.0520124	11.9987	6.42674	6.24693	0.0819557	0.0943969	0	0	0.318174	0.109848	0.176766	0.0948324	0.0384304	0.0124147	0	0.0401042	0.0501013	0.0282878	0	0	0	0	3.12132	0.676753
127-1_k141_4829514	5670	53.51	Low-quality	5.07	HMM-based (lower-bound)	no taxid assigned								Lytic	VIBRANT-based	0	0	0	0	0.319535	0	0	0	0	0.349052	0.323339	8.20265	7.40613	0.422115	0	0	0	0	0.0353206	0	0	0	0	0.077177	0	0	0	0	0	0	0	0	0.16444	0
127-1_k141_4875816	6971	55.27	Low-quality	8.27	HMM-based (lower-bound)	taxid assigned	Viruses	Uroviricota	Caudoviricetes	no support	no support	no support	no support	Temperate	eggnog-mapper-based	0.534511	0.543044	0.447087	0.190912	0.0866335	0	0	0	0	0.638793	0.262994	24.7192	9.42274	3.91974	0.0345333	0	0.0717894	0.817473	5.01315	2.49944	0.526701	3.75615	0.995881	0	0.80407	0.0506955	0	0	0	0	0	0.0516491	0	0
127-1_k141_4972927	7868	44.73	Low-quality	4.05	HMM-based (lower-bound)	no taxid assigned								Unknown	-	0.81184	1.97265	0.900264	1.2686	1.01703	0.158766	0.0452543	0.180756	1.26919	2.9556	27.5536	29.9385	19.0473	16.4771	5.07898	0.0528613	0.349827	0	1.04359	0.880116	0.848461	1.0621	0.322809	0.0556169	3.77882	1.1229	0.4489	0.696998	0.321029	0	1.01659	1.21266	8.88766	3.41077
127-1_k141_4980972	6036	59.59	Low-quality	11.13	HMM-based (lower-bound)	taxid assigned	Viruses	Uroviricota	Caudoviricetes	NA	NA	Silentrexvirus	Silentrexvirus silentrx	Unknown	-	8.37776	8.34127	6.94715	4.18922	3.20171	0.865439	0.958579	0.168299	0.188661	9.13983	23.3875	44.9012	27.3495	20.2225	14.4574	7.53366	4.33204	1.36895	25.133	2.59055	3.85249	53.025	28.2487	3.11738	2.54362	3.57145	3.10859	3.63418	1.76685	4.25158	2.08235	6.20357	5.25194	8.15097
127-1_k141_5026849	6515	52.69	Low-quality	4.16	HMM-based (lower-bound)	taxid assigned	Viruses	Uroviricota	Caudoviricetes	no support	no support	no support	no support	Lytic	VIBRANT-based	0.490219	0	0	0	0	0	0	0	0	0.227835	0	12.9422	0.1774	0	0	0	0	0	0.0768486	0.0228579	0	0	0.155939	0	0	0	0	0	0	0	0	0	0.035778	0
127-1_k141_5074762	46156	31.71	High-quality	100	AAI-based (medium-confidence)	taxid assigned	Viruses	Uroviricota	Caudoviricetes	no support	no support	no support	no support	Temperate	eggnog-mapper-based	2.71015	1.14823	0.63841	0.562257	0.346736	0.410881	0.802285	0.399097	0.493438	1.18453	1.7477	50.9406	3.07997	2.0785	0.078234	0.183224	0.590913	5.21636	0.379656	0.296832	0.315783	0.95354	0.884113	0.263091	0.760318	0.74269	0.765219	0.615673	0.50468	1.13469	0.278506	0.226218	0.606015	0.296093
127-1_k141_5090622	64480	35.47	Low-quality	35.16	HMM-based (lower-bound)	taxid assigned	Viruses	Uroviricota	Caudoviricetes	NA	NA	NA	Yangshan Harbor Nitrososphaeria virus	Temperate	eggnog-mapper-based	10.352	14.5892	12.5539	13.9628	4.44418	0.86826	0.13529	0.052515	0.107322	15.8225	16.6331	160.449	10.7337	12.6388	2.48646	1.2793	0.6306	0.472822	4.37775	3.35	3.97732	3.80593	1.85133	1.33355	8.46989	3.58988	2.71483	3.59913	2.04569	0.10559	4.41251	1.56906	8.55665	8.06947
127-1_k141_5153609	5458	50.02	Low-quality	2.38	HMM-based (lower-bound)	taxid assigned	Viruses	Uroviricota	Caudoviricetes	NA	Kyanoviridae	NA	Pelagibacter phage HTVC008M	Lytic	VIBRANT-based	8.6798	11.5828	6.80036	2.80409	2.65557	0	0.0163091	0	0.0160492	13.3712	35.6052	15.7551	11.7172	1.93675	0.220531	0	0.389682	3.7065	3.04548	1.4188	1.20272	2.39869	2.57492	1.2828	3.03624	3.23743	3.55912	4.61276	1.49118	0	12.3518	0.131933	8.92572	1.82104
127-1_k141_5253421	7492	39.44	Low-quality	16.13	AAI-based (medium-confidence)	taxid assigned	Viruses	Uroviricota	Caudoviricetes	NA	Zobellviridae	no support	no support	Lytic	VIBRANT-based	0.355243	0.404224	0.34036	0.044409	0.161218	0	0	0	0	1.15572	1.34588	11.7457	4.39659	0.692162	0	0	0	0	0.414328	0.198771	0.475223	0.223081	0.745822	0	0	0	0.0294643	0	0	0	0.266902	0	0.0622247	0.298496
127-1_k141_5303610	33160	43.7	Low-quality	29.93	HMM-based (lower-bound)	taxid assigned	Viruses	Uroviricota	Caudoviricetes	no support	no support	no support	no support	Lytic	VIBRANT-based	1.49287	0.616466	0.828803	1.01339	0.824109	0.589036	0.762373	0.320644	0.353979	1.22352	1.09193	21.9264	1.24313	1.22701	0.370244	0.597864	0.641401	1.03111	0.540529	0.247002	0.338885	0.529219	0.69956	0.587241	0.654088	0.436952	0.552532	0.60138	0.465494	0.402744	0.33597	0.836053	0.857582	0.966649
127-1_k141_5351501	6226	63.93	Low-quality	19.54	AAI-based (medium-confidence)	taxid assigned	Viruses	Uroviricota	Caudoviricetes	no support	no support	no support	no support	Lytic	VIBRANT-based	0	0	0	0	0	0	0.042892	0	0	0	0	14.779	3.80552	1.66581	0	0	0.12057	0	0	0	0	0	0	0	0	0	0	0	0	0	0	0	0	0
127-1_k141_5374516	9749	56.25	Low-quality	18.54	AAI-based (medium-confidence)	taxid assigned	Viruses	Uroviricota	Caudoviricetes	NA	NA	Rauchvirus	Rauchvirus BPP1	Temperate	VIBRANT-based/eggnog-mapper-based	23.6418	47.6835	34.6717	28.838	14.2014	3.71585	1.05916	0.0208401	1.53647	29.9183	70.285	85.8373	57.4582	37.0297	19.8037	5.60296	6.35244	0.0876799	16.5572	1.84068	2.56784	28.344	15.0236	10.3462	12.4239	31.501	32.4021	28.0747	17.8771	3.81419	30.2392	32.5182	48.5363	41.8766
127-1_k141_5375834	6194	58.9	Low-quality	9.07	HMM-based (lower-bound)	taxid assigned	Viruses	Uroviricota	Caudoviricetes	no support	no support	no support	no support	Temperate	eggnog-mapper-based	32.7422	95.1584	156.166	204.87	68.6164	48.1084	15.6933	4.73429	15.1746	37.8634	83.0979	144.394	92.955	208.272	215.236	235.218	107.477	3.03607	32.3325	19.1739	26.3155	16.0099	20.1199	348.365	26.6366	298.682	315.011	360.305	287.946	357.704	327.86	377.339	302.864	334.21
127-1_k141_5383845	5616	40.26	Low-quality	2.41	HMM-based (lower-bound)	taxid assigned	Viruses	Uroviricota	Caudoviricetes	NA	NA	Colossusvirus	no support	Lytic	VIBRANT-based	1.6113	4.0444	4.89372	11.4933	1.39797	0.808836	0.380406	0	1.51298	5.46232	24.402	60.5921	26.7881	29.9032	27.6481	9.01046	3.98769	0	0.677543	0.0928095	0.0594346	0.248001	0.0301503	0.370116	4.90357	13.4035	13.2464	9.98686	2.19883	0.606164	17.6503	1.53866	14.3193	9.33574
127-1_k141_5407627	32065	64.2	Medium-quality	85.38	AAI-based (medium-confidence)	taxid assigned	Viruses	Uroviricota	Caudoviricetes	no support	no support	no support	no support	Lytic	VIBRANT-based	0.0830027	1.8063	2.09417	2.24125	0.324892	0	0	0	0.0163911	1.93653	0.314466	10.3932	5.99539	6.55604	4.08414	0.0259419	0.0507233	0	0.202984	0.190416	0.399036	1.29439	0.142578	0.00682354	0.0152006	0.484937	0.419945	0.995066	0.402617	0.00816663	0.59689	0.00561431	0.0799635	0.0154986
127-1_k141_5443225	21935	45.47	Low-quality	29.24	AAI-based (medium-confidence)	taxid assigned	Viruses	Uroviricota	Caudoviricetes	no support	no support	no support	no support	Lytic	VIBRANT-based	0.048534	0.155323	0.090418	0.0455043	0	0.0414171	0.348999	0.0493993	0	0.0225567	0.438797	21.2184	0.281016	0.472822	0	0	0	0.0259795	0	0	0	0.0507963	0	0.00498739	0	0.0483335	0	0	0.0127946	0	0.0130231	0	0	0
127-1_k141_5476821	16153	33.29	Low-quality	7.19	HMM-based (lower-bound)	taxid assigned	Viruses	no support	no support	no support	no support	no support	no support	Temperate	eggnog-mapper-based	52.0334	5.74173	1.77159	1.75079	0.299101	18.4264	7.67647	3.74401	2.84704	8.08655	2.21321	72.0441	9.52821	6.90225	1.81074	1.77664	0.766792	1.62283	0.557917	0.590036	0.199751	3.4317	2.05457	2.01147	0.10561	3.95995	3.32083	1.21912	0.416988	0	5.44689	1.70516	22.2661	12.091
127-1_k141_5510989	5975	39.26	Low-quality	8.51	HMM-based (lower-bound)	no taxid assigned								Lytic	VIBRANT-based	1.4254	2.40755	0.0948389	0.167052	0.151612	0.152048	0	0	0	1.15932	1.30405	24.0238	6.09315	4.60653	0.0805795	0	0	0	1.24015	0.872332	0.204833	3.2634	0.793485	0	0	3.25304	6.16982	6.04928	1.03336	0	0	0.090388	0.0390115	0.166347
127-1_k141_5539251	6113	38.1	Low-quality	8.64	HMM-based (lower-bound)	taxid assigned	Viruses	Uroviricota	Caudoviricetes	NA	Mesyanzhinovviridae	NA	Xanthomonas phage vB_Xar_IVIA-DoCa5	Lytic	VIBRANT-based	0	0.557337	0.324443	0.163281	0.222284	0	0	0	0	0	0	26.2182	1.26044	1.72923	0.275662	0	0	0	0.147424	0.158347	0	0	0.055398	0	0	0.809353	0.866664	2.36509	0.0918209	0	0	0	0	0.975552
127-1_k141_5572007	5579	55.01	Low-quality	9.6	HMM-based (lower-bound)	taxid assigned	Viruses	Uroviricota	Caudoviricetes	NA	NA	NA	Vibrio phage PVA1	Temperate	eggnog-mapper-based	12.308	12.7565	10.0047	10.0189	2.67917	0.0814201	0.0797769	0.23064	0	16.8947	19.9633	21.7707	11.1523	6.04175	1.18661	0	0.112127	0	2.09996	1.60157	2.89172	1.69759	2.06382	0.274525	0.262093	0.633443	0.75178	2.01062	0.402439	0	0.0512029	0.806698	0.668489	1.02439
127-1_k141_5605348	18516	46.1	Low-quality	40.15	AAI-based (high-confidence)	taxid assigned	Viruses	Uroviricota	Caudoviricetes	NA	Zobellviridae	no support	no support	Lytic	VIBRANT-based	0.0862437	2.16715	1.40778	1.3297	0.790943	0.116529	0	0	0.00946172	0.213774	1.60897	87.7514	70.9193	169.094	115.887	14.0839	1.33111	0.0307767	0.800378	0.0482565	0	1.9858	0.219474	3.29684	0.105294	1.22151	1.28757	1.58858	2.18264	0.664698	0.0154278	0.583353	3.29826	10.9908
127-1_k141_5664489	36822	40.68	Complete	100	DTR (high-confidence)	taxid assigned	Viruses	Uroviricota	Caudoviricetes	no support	no support	no support	no support	Temperate	VIBRANT-based/eggnog-mapper-based	0.202383	0.524315	0.138503	0.153607	0.369025	0.0215883	0.0531838	0.00551762	0.00951568	0.201556	0.348524	18.6645	9.43206	0.362911	0.0163443	0.00376508	0.0407727	0	0.320889	0.776507	0.205469	0.264771	0.524223	0.0475361	0.0926577	0.182352	0.0479597	0.135393	0.0533527	0.149343	0.0853368	0.068446	0.405138	0.195697
127-1_k141_5681907	6776	43.21	Low-quality	15.54	AAI-based (medium-confidence)	taxid assigned	Viruses	Uroviricota	Caudoviricetes	no support	no support	no support	no support	Lytic	VIBRANT-based	0.157112	5.69845	0	0	0.0891266	0	0	0	0	0	0.879329	15.0608	0.227423	0.294347	0	0	0.406204	0	0.354665	0	0	0	0.0499776	0	0	0	0	0.0735749	0	0	0	0	0.0687998	0
127-1_k141_5710625	21788	47.86	Low-quality	13.49	HMM-based (lower-bound)	taxid assigned	Viruses	Uroviricota	Caudoviricetes	no support	no support	no support	no support	Lytic	VIBRANT-based	0.0488614	0.121622	0.403124	0.305408	0.0277181	0	0	0	0	2.80454	0.778334	6.6342	3.83699	4.53127	1.6518	0.655392	0.0631642	0	0.298728	0.324659	0.250221	0	0.0544001	0.140589	0.0223704	0	0	0	0	0	0	0	0.342344	0.570225
127-1_k141_5766656	12102	53.25	Low-quality	17.67	HMM-based (lower-bound)	taxid assigned	Viruses	Uroviricota	Caudoviricetes	NA	NA	NA	Pseudoalteromonas phage PH1	Temperate	eggnog-mapper-based	0.131952	0.125122	0.327767	0.0824769	0.798442	0.0563017	0.161819	0	0	0.0613263	0.871069	16.0912	2.99239	0.675708	0.26854	0.0572788	0.186085	0	0.248225	0.116901	0.147098	0.483361	0.0699571	0.614699	1.24852	0.671637	0.74786	1.27705	0.185523	0.194742	4.98054	0.357011	0.423737	0.36958
127-1_k141_5841092	7018	47.58	Low-quality	13.36	HMM-based (lower-bound)	taxid assigned	Viruses	Uroviricota	Caudoviricetes	no support	no support	no support	no support	Unknown	-	0.151695	0.161822	0.363349	0.28445	0.0215133	0.0323627	0	0	0	0.105752	0.979624	17.5928	5.29739	4.60399	4.52786	0	0	0	1.36974	0.254636	0.221952	0.198457	4.46352	0	0.625058	0	0	0	0	0	0	0	0.199282	0.106219
127-1_k141_5854574	6532	37.94	Low-quality	4.51	HMM-based (lower-bound)	no taxid assigned								Unknown	-	92.4103	35.1781	19.6059	3.10708	36.2196	0.0695411	0	0.725755	0	23.9361	6.87641	22.1801	52.5508	1.00763	0	0	10.7834	15.6598	88.7898	35.5998	67.6222	90.2359	34.2174	0	1.90276	0.324616	0.608303	0.801395	0	0.0801785	0.34986	0.137801	1.1776	0.912975
127-1_k141_589070	18830	38.83	Low-quality	22.8	HMM-based (lower-bound)	taxid assigned	Viruses	Uroviricota	Caudoviricetes	no support	no support	no support	no support	Lytic	VIBRANT-based	0.113074	0.140727	0.0150468	0	0	0	0	0	0	0	0.0486812	19.8128	11.0175	0.0423684	0	0	0	0	0.0531778	0	0	0	0	0	0	0	0	0	0	0	0	0	0	0
127-1_k141_5928786	8999	40.54	Low-quality	24.57	AAI-based (medium-confidence)	taxid assigned	Viruses	Uroviricota	Caudoviricetes	no support	no support	no support	no support	Unknown	-	0.236602	0.168266	0.0629695	0.369721	0.0838873	0	0	0	0	0.219927	0.916769	20.5614	1.00605	0.310289	0.0936281	0	0.111222	2.91294	0.244799	0.0992907	0.284367	0.185723	0.470397	0.0486269	0.135406	0.0392708	0	0.0830999	0	0	0.0634873	0.320076	0.0777065	0.386569
127-1_k141_5966422	5100	43.02	Low-quality	7.54	HMM-based (lower-bound)	taxid assigned	Viruses	Uroviricota	Caudoviricetes	no support	no support	no support	no support	Lytic	VIBRANT-based	0.104372	0.22268	0.11111	0.195713	0.059208	0	0	0	0	0.145524	0	12.859	0.18885	0.117323	0	0	0	0	0.333779	0.1314	0.043632	0.764659	0.332008	0	0.334494	0.138587	0.0865672	0.0977537	0.110059	0	0	0	0	0
127-1_k141_6074620	5409	33.19	Low-quality	10.5	AAI-based (high-confidence)	no taxid assigned								Unknown	-	5.60933	4.89904	5.50005	3.38309	1.64686	0.419895	0	0	2.15388	4.345	2.71153	22.0219	4.3091	1.73306	0.445057	0.410095	0.185041	0	1.40695	1.33529	1.72785	1.75094	1.06434	1.21352	4.50551	2.28673	1.8773	1.7973	0.778288	0	1.10906	1.79723	2.28396	3.26163
127-1_k141_6112460	8914	40.74	Low-quality	13.28	AAI-based (medium-confidence)	taxid assigned	Viruses	Uroviricota	Caudoviricetes	no support	no support	no support	no support	Lytic	VIBRANT-based	10.8084	10.532	5.72129	4.03106	10.1286	0	0	0	0.638746	4.85678	15.2195	34.308	18.5194	3.89322	0.175539	0.0155528	0.701767	0.543394	3.32506	2.35558	0.786345	3.06241	1.27269	0	3.66347	1.82368	0.643864	1.70581	1.44828	0	3.9417	0.525083	5.20368	4.54369
127-1_k141_6141563	7789	45.22	Low-quality	13.47	HMM-based (lower-bound)	no taxid assigned								Unknown	-	0.410037	1.11783	0.327382	0.982459	0.251989	0.116637	0	0	0	0.063523	1.05919	62.4604	47.0872	107.522	64.0075	7.27986	0.353375	0	0.48852	0	0	1.4305	0.0869555	2.26128	0	1.04354	0.595157	0.928089	1.26111	0	0	0.231124	1.616	4.78523
127-1_k141_6157636	5262	65.13	Low-quality	5.25	HMM-based (lower-bound)	taxid assigned	Viruses	Uroviricota	Caudoviricetes	NA	NA	Myrnavirus	Myranavirus phabba	Lytic	VIBRANT-based	0	0	0	0	0	0	0	0	0	0.0470145	1.74205	17.4866	0	0	0	0	0	0	0.114178	0	0.14801	0	0	0	0	0	0	0	0	0	0.162863	0	0	0.0472218
127-1_k141_6298339	10829	44.59	Low-quality	7.48	HMM-based (lower-bound)	taxid assigned	Viruses	Uroviricota	Caudoviricetes	no support	no support	no support	no support	Lytic	VIBRANT-based	0	0.174788	0.156985	0.153621	0.139422	0.356548	0.526084	0.125078	0.0485345	0.0456903	0.169299	21.1962	0.444703	0.497288	0.177842	0.512098	1.69834	0	0.0924682	0.240658	0.0102744	0.231507	0	0	0	0.163172	0.0611542	0.184151	0.129583	0.14509	0.0527585	0.349107	0.12915	0.206513
127-1_k141_6385676	9669	37.39	Low-quality	6.08	HMM-based (lower-bound)	taxid assigned	Viruses	Uroviricota	Caudoviricetes	no support	no support	no support	no support	Lytic	VIBRANT-based	0.110104	0.156606	0.146515	0.172051	0.234223	0	0	0	0	0.204687	0.142207	15.2955	0.0996108	0.165022	0	0	0	1.0314	0.0207123	0.231026	0.0575352	0.115236	0.0875603	0	0.176432	0	0	0	0	0	0	0.0186186	0.0241073	0.20559
127-1_k141_6401534	7458	37.03	Low-quality	5.84	HMM-based (lower-bound)	taxid assigned	Viruses	Uroviricota	Caudoviricetes	NA	NA	Uetakevirus	Uetakevirus SPN1S	Lytic	VIBRANT-based	0	0	0.0379902	0	0	0	0	0	0	0	0	14.3565	0.619879	0.080229	0	0	0	0	0.0134264	0	0	0	0.0454074	0	0	0	0	0	0	0	0.114908	0	0	0
127-1_k141_650329	6325	49.34	Low-quality	15.76	AAI-based (medium-confidence)	no taxid assigned								Lytic	VIBRANT-based	1.68315	2.15463	1.61264	1.63068	0.692242	0.341131	0	0	0.0276985	4.02865	10.1449	32.9572	9.98921	8.07257	5.11911	1.75352	0.553851	1.89203	3.51458	1.69521	1.7063	3.03877	4.36361	0.933994	2.0421	0.279366	0.104702	0.275874	0.133115	0	0.135491	0.768477	1.76893	0.942854
127-1_k141_6624928	5133	38.38	Low-quality	1.48	AAI-based (medium-confidence)	taxid assigned	Viruses	Uroviricota	Caudoviricetes	NA	Arenbergviridae	Wroclawvirus	Wroclawvirus PA5oct	Lytic	VIBRANT-based	7.88126	11.2837	5.24381	1.36118	6.14746	0	0	0	0	4.04847	12.9473	31.7453	15.4988	4.23533	0	0	0.828711	0	2.2434	2.34999	1.32222	0.976812	0.62676	0.0426255	4.8902	1.03272	0.688086	2.52526	0.437406	0	2.94955	0.491003	5.85799	7.16447
127-1_k141_6649626	6503	55.97	Low-quality	2.89	AAI-based (high-confidence)	no taxid assigned								Unknown	-	0.40927	0.582125	0.217846	0.306977	0.023217	0.0174628	0.0136883	0	0.0134702	5.8205	0.140961	15.2815	0.977503	6.83948	0.407204	0.127914	0.0769559	0	0.0461943	0	0	0	0	0.30281	0.0374755	8.20592	9.53864	8.47133	1.8126	0	5.27131	1.68867	1.25454	0.114631
127-1_k141_6681979	5732	53.21	Low-quality	10.45	AAI-based (medium-confidence)	taxid assigned	Viruses	Uroviricota	Caudoviricetes	no support	no support	no support	no support	Lytic	VIBRANT-based	0	0	0	0	0	0	0	0	0	0	0	13.8345	0	0	0	0	0	0	0.2271	0	0	0.242982	0	0	0	0	0	0	0	0	0	0	0	0
127-1_k141_6751650	11735	40.61	Low-quality	10.55	HMM-based (lower-bound)	taxid assigned	Viruses	Uroviricota	Caudoviricetes	no support	no support	no support	no support	Lytic	VIBRANT-based	0	0.0645174	0.169009	0.170113	0	0	0	0	0	0.0421628	0.039057	14.8266	1.51016	1.3257	0	0	0.0639681	0.0242804	0.0938621	0.0444157	0.0948117	0	0.101003	0.0186448	0.14537	0	0	0.0424835	0	0	0	0.138066	0.0198631	0.169395
127-1_k141_6771556	36651	45.51	Complete	100	DTR (high-confidence)	taxid assigned	Viruses	Uroviricota	Caudoviricetes	no support	no support	no support	no support	Lytic	VIBRANT-based	1.81542	0.454461	0.401987	0.136168	0.387224	0.0092953	0	0	0	0.431993	0.662783	42.3599	2.97474	0.174139	0.0229887	0.0113479	0	0.497545	1.19119	0.453044	0.752854	2.41686	2.15288	0	0.0797914	0.221772	0.24694	0.156428	0.14549	0	0.0857349	0.0491181	0.718659	0.223729
127-1_k141_6774973	6078	55.74	Low-quality	15.26	AAI-based (medium-confidence)	taxid assigned	Viruses	Uroviricota	Caudoviricetes	no support	no support	no support	no support	Temperate	eggnog-mapper-based	1.05093	0.809678	1.1654	1.75169	1.54011	2.44759	0.1611	0	0.216181	0.895457	1.96062	16.35	2.66217	2.36268	1.74271	0.684292	0.329348	1.59388	1.6969	2.31538	3.34993	3.75805	4.62452	0	2.40576	0.523294	0.399508	0.328097	0.277049	0	0.704988	0.207331	1.03546	0.490585
127-1_k141_6828215	5850	46.41	Low-quality	14.95	AAI-based (medium-confidence)	taxid assigned	Viruses	Uroviricota	Caudoviricetes	NA	NA	Skarprettervirus	Skarprettervirus skarpretter	Lytic	VIBRANT-based	0.181982	0.129421	0	0	0	0	0	0	0	0.126867	0	10.4669	0.263422	0	0	0	0	0	0.136935	0.178194	0	0	0.231554	0	0	0	0	0	0	0	0	0	0	0
127-1_k141_6831688	7707	46.96	Low-quality	16.57	AAI-based (medium-confidence)	taxid assigned	Viruses	Uroviricota	Caudoviricetes	NA	Zobellviridae	Vipivirus	Vipivirus canadense	Unknown	-	1.58853	1.08061	1.65433	1.81314	0.666061	1.53241	0	0.456937	0	0.224696	2.31932	17.4093	9.07276	8.02248	4.40419	0.305805	0	0	1.42918	0.164242	0	1.51801	0.263642	1.30591	1.51781	0.137563	0.229139	0.258749	0.036415	0	0.148261	0.0233584	0.635133	2.06342
127-1_k141_6833270	11732	41.39	Low-quality	14.33	HMM-based (lower-bound)	taxid assigned	Viruses	Uroviricota	Caudoviricetes	no support	no support	no support	no support	Lytic	VIBRANT-based	0.544456	0.451737	0.289803	1.21945	0.0128691	0	0	0	0	0.400649	3.51603	26.7233	0.837368	0.272007	0	0	0	0	0.665738	0.126934	0.701786	0.237431	0.086596	0	0.186953	0.150613	0.0564473	0.637415	0.167453	0	0.121744	0.260858	0.139077	1.33433
127-1_k141_6859024	6647	58.85	Low-quality	8.09	HMM-based (lower-bound)	taxid assigned	Viruses	Uroviricota	Caudoviricetes	NA	NA	Akonivirus	Akonivirus akoni	Unknown	-	7.60766	9.90954	6.64956	1.50163	4.47467	0.307521	0.321403	0.326034	0.329459	6.62487	6.68848	9.21187	22.5171	0.480094	6.06627	0.354572	1.46813	17.7037	20.1262	2.17319	9.52427	63.2792	20.5828	0.362083	3.51971	0.956998	1.62729	1.42505	0.675554	2.00918	0.472735	0.4875	1.01696	0.560737
127-1_k141_6864553	5367	36.93	Low-quality	5.57	HMM-based (lower-bound)	taxid assigned	Viruses	Uroviricota	Caudoviricetes	no support	no support	no support	no support	Lytic	VIBRANT-based	0.694256	0.282136	0.580705	0.185976	0.196919	0	0	0.277606	0.0163213	0.691421	1.53717	20.2616	1.04084	0.222973	0.112135	0	0	0.212357	0.932865	1.08214	0.91215	3.21788	1.7352	0.203835	0.408669	0.526772	0.534694	0.464453	0	0	0.58548	0.0335425	0.217155	0.555576
127-1_k141_6929327	33836	32.95	Medium-quality	65.67	AAI-based (medium-confidence)	taxid assigned	Viruses	Uroviricota	Caudoviricetes	NA	NA	NA	Yangshan Harbor Nitrososphaeria virus	Temperate	eggnog-mapper-based	24.3211	12.7431	9.23615	8.95793	3.87312	0.795421	0.257817	0.06605	0.507416	11.1134	9.5362	25.8691	5.04397	3.17718	1.02451	0.610504	0.421523	0.0252628	0.852303	0.827428	0.565581	0.806783	0.885754	0.772734	7.37534	6.13089	4.11013	4.93593	3.09383	0.371481	5.6396	2.28779	2.6109	4.05372
127-1_k141_7088101	6504	49.29	Low-quality	3.58	AAI-based (medium-confidence)	taxid assigned	Viruses	Uroviricota	Caudoviricetes	NA	Kyanoviridae	no support	no support	Lytic	VIBRANT-based	8.26598	13.6196	7.84127	3.632	2.48384	0.0873006	0	0	0.0538725	13.9594	31.9931	21.7612	11.4321	2.17726	0.46266	0	0.365484	0	3.41785	1.90042	1.76198	3.29777	3.80094	1.42971	3.55962	6.08558	4.31039	7.01365	2.76163	0	19.7644	0.110715	6.66596	2.10124
127-1_k141_7109263	6967	49.03	Low-quality	7.01	HMM-based (lower-bound)	taxid assigned	Viruses	Uroviricota	Caudoviricetes	NA	NA	Becedseptimavirus	Becedseptimavirus BCD7	Lytic	VIBRANT-based	0.382013	0.271678	0.732017	0.382043	0.151696	0	0	2.37182	10.9637	0.213053	1.05258	11.9105	4.53436	6.01182	3.99088	1.59193	0.341195	0	1.35102	0.171	0.0479094	0.559747	0.291645	0.0628095	0.174898	3.44927	2.72487	3.32744	2.33641	1.54103	7.05235	0.180876	0.234198	0.178327
127-1_k141_7253449	7316	54.52	Low-quality	7.97	HMM-based (lower-bound)	taxid assigned	Viruses	Uroviricota	Caudoviricetes	NA	NA	Firingavirus	no support	Temperate	eggnog-mapper-based	6.5482	7.55456	7.12588	9.55023	0.949303	0	0	0.166624	0	4.09161	2.25533	188.611	120.01	190.889	79.1195	3.99843	0.530131	0	2.46365	2.03553	1.76412	5.36853	0.648042	3.94767	1.29913	0.772877	0.603462	1.05624	1.07411	0.0715864	1.21043	0.492135	16.5358	6.01164
127-1_k141_7257029	7184	52.8	Low-quality	4.25	HMM-based (lower-bound)	taxid assigned	Viruses	Uroviricota	Caudoviricetes	no support	no support	no support	no support	Lytic	VIBRANT-based	1.25961	2.05508	1.61701	2.08408	0.336259	0	0	0.0188539	0.0243866	3.30588	4.59354	16.7205	13.3531	1.74907	0.0335094	0	3.16957	0	10.9277	16.117	14.7905	8.33647	16.4516	3.0913	3.49407	0.983848	0.768188	0.728662	0.234396	0	1.55078	0.300706	2.43347	0.968468
127-1_k141_7258008	5251	61.3	Low-quality	7.74	HMM-based (lower-bound)	taxid assigned	Viruses	Uroviricota	Caudoviricetes	no support	no support	no support	no support	Temperate	VIBRANT-based/eggnog-mapper-based	23.4166	67.334	63.0224	104.483	44.6817	23.0755	17.2741	2.14094	9.97578	32.8378	51.9346	117.437	65.0406	122.951	111.288	101.463	54.5618	0.325573	13.7682	8.45134	13.6455	15.7022	9.54484	219.005	21.4418	222.565	214.525	231.233	194.975	127.565	184.801	222.432	188.748	182.28
127-1_k141_7319593	7158	46.33	Low-quality	6.4	HMM-based (lower-bound)	taxid assigned	Viruses	Uroviricota	Caudoviricetes	no support	no support	no support	no support	Temperate	VIBRANT-based/eggnog-mapper-based	0.297455	0.105771	0.831231	0	0	0	0	0	0	0.345614	0.896433	31.5058	0.269108	0.668732	0	0	0	0	0.181858	0.104023	0.046631	0	0.260207	0.0152834	0	0.0987421	0.154196	0.0696485	0	0	0.119724	0	0.130256	0
127-1_k141_7339441	5372	37.42	Low-quality	1.48	AAI-based (medium-confidence)	taxid assigned	Viruses	Uroviricota	Caudoviricetes	no support	no support	no support	no support	Lytic	VIBRANT-based	0.792697	0.352342	1.0021	0.123869	0	0	0	0	0	2.4868	19.538	18.6233	5.12765	0.853934	0.112031	0.0516149	0	0	0.298239	0.304936	0.310671	0	0.787994	0	1.13414	0.13157	0	0	0	0	0	0	0.477295	0
127-1_k141_7346352	11717	42.61	Low-quality	10.25	HMM-based (lower-bound)	taxid assigned	Viruses	Uroviricota	Caudoviricetes	NA	Assiduviridae	no support	no support	Temperate	eggnog-mapper-based	4.77009	1.71234	1.03979	1.3346	1.62358	0.0387678	0.501408	0	0.239233	2.93482	3.677	27.6428	1.66044	0.442577	0.154091	0.141986	0.128133	0.899754	1.22208	0.305033	0.246889	2.13962	6.64753	0.158724	0.769567	0.965157	0.414477	0.574408	0.550906	0.156443	0.511981	0.307285	0.417766	0.33931
127-1_k141_7386342	5962	53.15	Low-quality	3.81	HMM-based (lower-bound)	taxid assigned	Viruses	Uroviricota	Caudoviricetes	NA	NA	Myxoctovirus	Myxoctovirus Mx8	Lytic	VIBRANT-based	0.446407	0.698442	1.23559	0.558054	3.84922	0.095237	1.41839	0	0.617085	0	1.9219	17.8467	7.23726	1.5054	0.262454	0	0.0419695	0.0477911	3.20791	0.874234	1.64224	3.83117	1.02242	0	2.24818	5.45331	9.47855	14.09	4.61318	0	39.2892	0.694486	2.54128	1.75045
127-1_k141_7426285	5348	58.04	Low-quality	2.7	HMM-based (lower-bound)	taxid assigned	Viruses	Uroviricota	Caudoviricetes	no support	no support	no support	no support	Lytic	VIBRANT-based	17.0199	16.5636	18.3307	23.5785	11.9418	4.75647	2.48004	0.468542	5.68363	13.1374	18.3402	57.8726	24.4206	29.8353	17.6902	10.0323	1.1463	0.213112	10.0546	0.0556917	0.0208043	12.8131	5.98397	18.7172	2.82528	13.15	13.5387	12.5848	11.4401	4.21096	8.38608	18.0763	18.175	10.4076
127-1_k141_7433949	8200	53.57	Low-quality	14.38	AAI-based (medium-confidence)	taxid assigned	Viruses	Uroviricota	Caudoviricetes	NA	NA	Popoffvirus	Popoffvirus pv56	Lytic	VIBRANT-based	0	0	0	0	0	0	0	0	0	0	0	11.3029	2.16119	0.0486461	0	0	0	0	0	0	0	0	0	0	0	0	0.242283	0.060798	0	0	0.174184	0	0.0568521	0
127-1_k141_7450789	5025	44.36	Low-quality	6.65	HMM-based (lower-bound)	taxid assigned	Viruses	Uroviricota	Caudoviricetes	no support	no support	no support	no support	Lytic	VIBRANT-based	5.93206	4.5954	6.08951	2.9133	3.00459	0	0	0	0	8.12326	4.01327	20.0425	6.51675	2.06395	0.359301	0	0.398363	1.13405	8.54874	4.47499	4.33975	10.4215	8.39039	0.0435417	0.630475	0.984592	1.36182	0.744095	2.34574	0	0.454784	0.322429	1.0669	1.73071
127-1_k141_7462170	5014	55.11	Low-quality	8.79	AAI-based (medium-confidence)	no taxid assigned								Unknown	-	21.5509	20.5359	23.6769	24.2202	2.89073	0.0452974	0	0.297151	0.279527	10.1147	6.85581	124.39	96.4289	138.071	60.3029	4.03692	0.0998093	2.04577	5.7516	2.91067	4.90403	6.38886	1.14819	18.9167	0.680463	0.352411	0.308182	0.994303	1.45531	0	1.36734	0.610369	25.5687	8.72212
127-1_k141_7491946	5236	41.9	Low-quality	14.81	AAI-based (medium-confidence)	taxid assigned	Viruses	Uroviricota	Caudoviricetes	no support	no support	no support	no support	Lytic	VIBRANT-based	1.32159	1.30138	0.541121	0.826061	0.144175	0	0	0	0.0167297	2.92937	1.40056	14.3143	1.50835	0.533287	0.643667	0	0	0	0.917957	0.78214	0.31874	0.531998	0.388061	1.67148	0.37235	0.944915	0.126478	4.09423	0.1072	0	0.109114	0	0.17807	0
127-1_k141_7506163	5003	35.02	Low-quality	4.99	HMM-based (lower-bound)	no taxid assigned								Lytic	VIBRANT-based	6.06454	4.53995	4.13415	4.58867	4.31545	5.17526	10.9957	10.1795	4.7624	3.41194	5.95476	27.5543	18.8277	13.9531	6.66426	8.6458	2.4257	1.25294	10.0274	5.83414	12.1647	6.06884	6.09201	6.51623	1.60748	8.26456	4.14755	3.63719	4.54381	5.96689	3.08329	6.72882	5.63748	4.86731
127-1_k141_7506249	7017	38.63	Low-quality	13.32	HMM-based (lower-bound)	taxid assigned	Viruses	Uroviricota	Caudoviricetes	no support	no support	no support	no support	Lytic	VIBRANT-based	29.2054	16.2924	8.35821	0.806057	16.6967	0.0161836	0	0.135119	0.374505	11.3876	3.91906	11.5395	23.4985	0.22739	0.154381	0.0197574	0	3.12664	28.9256	1.45375	4.40797	40.9277	16.6501	0	0.104191	0.151089	0	0.106572	0.0799916	0	0	0	0.0332184	0.0354113
127-1_k141_7537597	8711	61.62	Low-quality	15.07	AAI-based (medium-confidence)	taxid assigned	Viruses	Uroviricota	Caudoviricetes	NA	Casjensviridae	no support	no support	Lytic	VIBRANT-based	0.183319	0.0434572	0.0325257	0	0	0.534495	0	0.00777446	0	0.0567995	0.105231	17.8611	1.19411	1.41957	0.248718	0.175068	0.301611	0	0.114951	0.00854778	0.0383176	0.0319773	0.0777519	0	0.139882	0.0405692	0.0760234	0.0858473	0.032218	0	0	0.0413323	0	0.028525
127-1_k141_7537879	6438	47.1	Low-quality	3.48	HMM-based (lower-bound)	taxid assigned	Viruses	Uroviricota	Caudoviricetes	no support	no support	no support	no support	Lytic	VIBRANT-based	0.496082	2.05801	0.924193	1.24031	0.0938058	0	0	0	0	0.845385	0.569535	20.0613	3.02196	2.19958	0	0	0	0	0.342178	0.381667	0.241948	0.389405	0.0263007	0	1.17347	0	0.0342881	0.0387188	0.0435928	0.0406746	0	0.0559251	0.108618	0.115788
127-1_k141_758605_1	6948	65.86	Low-quality	6.32	HMM-based (lower-bound)	no taxid assigned								Temperate	CheckV-based/eggnog-mapper-based	1.07256	2.28833	2.32439	2.77739	1.21688	0.915284	0.0896813	0	0.378224	1.175	3.36428	12.4246	6.07159	5.88473	4.08841	3.93086	1.90872	0	0.0288238	0.0214334	0	0.0400913	0.243702	4.21974	0.245527	2.74662	2.12867	2.72664	3.43341	1.24374	1.31565	3.86059	2.85161	8.51159
127-1_k141_7649587	5242	61.03	Low-quality	3.03	AAI-based (medium-confidence)	taxid assigned	Viruses	Uroviricota	Caudoviricetes	no support	no support	no support	no support	Lytic	VIBRANT-based	0.710812	1.08324	0.918853	0.952056	0.230417	0.173309	1.00189	0	0.651711	0.660714	0.349739	12.383	8.78252	1.06535	1.95175	1.66619	2.36284	0	0.362942	0.0426134	0.0849001	0.106278	0.193809	1.1687	0.278943	1.34833	1.137	0.903504	0.963699	1.49864	1.0354	0.995929	1.37846	1.65907
127-1_k141_7657849	5861	45.16	Low-quality	6.57	HMM-based (lower-bound)	taxid assigned	Viruses	Uroviricota	Caudoviricetes	no support	no support	no support	no support	Lytic	VIBRANT-based	0	0.0645889	0	0	0.0515204	0	0	0	0	0	0.156401	26.2608	0.32866	0.408359	0.0205367	0	0	0	0.239187	0	0.0569501	0	0.2889	0	0	0	0	0	0	0	0	0	0	0.0423957
127-1_k141_7659264	6291	37.51	Low-quality	8.51	HMM-based (lower-bound)	taxid assigned	Viruses	Uroviricota	Caudoviricetes	NA	NA	Cheoctovirus	Mycobacterium virus Shauna1	Lytic	VIBRANT-based	0	0	0	0	0.0239994	0	0	0	0	0	0.0728554	12.0202	0.122478	5.45307	2.41076	0	0.119324	0	0.031834	0.0118359	0	0.0442782	0.0269153	0	0.0387384	0	0	0	0	0	0	0	0	0
127-1_k141_7666868	5750	40.4	Low-quality	13.26	AAI-based (medium-confidence)	taxid assigned	Viruses	Uroviricota	Caudoviricetes	no support	no support	no support	no support	Lytic	VIBRANT-based	0	0.131672	0.049275	0.057863	0.10503	0	0	0	0	0.172098	0.956522	14.4895	0.234503	0.10406	0	0	0	0	0.0522437	0.025899	0.0773993	0	0	0	0.339065	0	0.0383907	0.0433516	0	0	0.0496802	0	0	0
127-1_k141_7703211	5456	67.23	Low-quality	11.49	AAI-based (medium-confidence)	taxid assigned	Viruses	Uroviricota	Caudoviricetes	no support	no support	no support	no support	Lytic	VIBRANT-based	6.73175	7.35464	16.8254	9.57401	4.64896	2.93476	3.89931	4.08376	2.5046	11.5624	21.7574	29.7433	9.99149	12.7215	10.4791	15.0682	5.70979	0.62668	7.74495	2.70217	2.95691	5.10547	6.64138	18.6274	19.3855	12.0477	11.1668	21.9301	13.014	20.638	7.64415	13.1652	12.3468	13.1163
127-1_k141_7734000	6086	38.94	Low-quality	3.85	HMM-based (lower-bound)	taxid assigned	Viruses	Nucleocytoviricota	Megaviricetes	Algavirales	Phycodnaviridae	NA	Chrysochromulina ericina virus	Unknown	-	6.55968	6.28231	4.88823	1.96806	5.68099	0.149275	0	0.945856	0.978733	3.29258	12.1248	34.0315	16.6484	4.09648	0.257107	0.0683393	0.164457	4.96264	3.02738	2.72831	1.06033	0.915394	1.11288	1.63576	3.60389	1.10328	0.181356	2.53941	1.06063	0	4.36518	0.443697	5.8982	4.49112
127-1_k141_7829940	7608	57.53	Low-quality	11.09	AAI-based (medium-confidence)	no taxid assigned								Unknown	-	1.95903	1.19418	0.558618	0.524782	1.09147	0	0	0	0	0.585308	0.66268	22.7375	7.49444	3.64399	0	0	0.0328893	0	7.12045	2.25102	0.20474	4.83296	0.333841	0.129415	7.3034	2.09029	1.04454	1.40887	0.627111	0	2.1402	0	0.030638	0.391926
127-1_k141_7856339	8471	61.59	Low-quality	7.58	HMM-based (lower-bound)	taxid assigned	Viruses	Uroviricota	Caudoviricetes	no support	no support	no support	no support	Lytic	VIBRANT-based	0.188512	2.45786	0.468261	0	0.106939	0	0	0	0	0.116818	6.27632	33.9298	8.48188	2.5664	0.454693	0	0	0	1.77312	0.465868	0.932543	1.87435	0.45974	0.258289	0	0.0417186	0	0	0	0	0.134889	0	0.0275167	1.26133
127-1_k141_7884707	6455	55.24	Low-quality	14.34	AAI-based (medium-confidence)	no taxid assigned								Lytic	VIBRANT-based	6.1847	12.3155	12.8168	14.7929	2.2688	0.0879633	3.99913	0	0.0542814	11.9958	8.80455	18.3497	10.743	7.63191	0.671288	0	0	0.0882821	1.7219	0.795929	0.723932	1.07883	0.70825	3.10146	3.69991	5.52954	4.85608	5.02019	4.56519	0	9.33764	1.39444	9.71374	6.46706
127-1_k141_7915576	11208	48.29	Low-quality	25.56	HMM-based (lower-bound)	taxid assigned	Viruses	Uroviricota	Caudoviricetes	no support	no support	no support	no support	Lytic	VIBRANT-based	2.13716	2.12786	1.51676	0.178111	0.161649	0	0	0	0	0.375235	0.368041	9.34412	17.41	0.960944	0	0	0	0.686395	0.437773	0	0	6.56123	7.59904	0	0	0	0	0	0	0	0	0.032124	0	0
127-1_k141_7971502	10756	46.28	Low-quality	6.43	HMM-based (lower-bound)	taxid assigned	Viruses	Uroviricota	Caudoviricetes	no support	no support	no support	no support	Lytic	VIBRANT-based	0	0	0	0.0309327	0	0	0	0	0	0	0.0426119	71.9527	5.80246	1.18676	0.0223811	0	0	0	0	0	0	0	0	0	0	0	0	0	0	0	0	0	0.021671	0
127-1_k141_7984259	11329	41.65	Low-quality	3.25	AAI-based (medium-confidence)	no taxid assigned								Lytic	VIBRANT-based	0.0939706	0.133659	0.200075	0.0587363	0.346499	0.0801911	0	0.376606	1.31445	0.0873476	3.68156	7.73806	3.87669	6.97166	7.37345	2.33735	0.0220869	0	0.0707097	0.0722974	0.0589257	0.0491754	0.0597843	0.38626	0.30116	0.0623882	0.0779403	0.088012	0.0247728	0	0.176505	0.746851	0.370349	0.175466
127-1_k141_7995532	5725	59.98	Low-quality	15.22	AAI-based (medium-confidence)	taxid assigned	Viruses	Uroviricota	Caudoviricetes	NA	NA	NA	Pelagibacter phage HTVC010P	Lytic	VIBRANT-based	0.278933	0.859603	0.940313	0.581156	0.158233	0	0	0	0.0306014	2.76559	1.36099	18.0595	7.83968	8.08248	3.7634	0.266378	0	0	0.402284	0.195091	0.310949	0.0973115	0.177458	2.44594	0.127705	1.04939	1.27242	0.870819	0.343154	0	0.848251	0.0943351	3.74578	2.21354
127-1_k141_8023854	5057	49.28	Low-quality	1.73	HMM-based (lower-bound)	taxid assigned	Viruses	Uroviricota	Caudoviricetes	no support	no support	no support	no support	Lytic	VIBRANT-based	13.1574	41.3215	29.6946	30.5934	4.98591	0.0898245	0.422457	0	0.155897	37.7176	22.5677	34.9352	19.0075	44.1336	31.4898	1.91905	2.32557	0.169031	2.89095	3.31292	3.49824	8.53785	2.04247	0.0432661	0.867442	20.6854	22.3497	27.0616	9.82305	2.48555	40.5021	0.28479	5.02417	3.93089
127-1_k141_803571	9809	38	Low-quality	14.91	HMM-based (lower-bound)	taxid assigned	Viruses	Uroviricota	Caudoviricetes	no support	no support	no support	no support	Lytic	VIBRANT-based	1.51945	0.887632	1.21316	0.237433	0.215488	0.115772	0	0.0207126	0	1.05927	1.12142	34.4524	1.80668	0.752332	0.220877	0	0.24234	0.319526	1.93959	1.14624	1.37248	3.06697	2.33039	0.0223057	0.322983	0.540419	0.562612	0.330363	0.486396	0.0266962	0.611569	0.0183528	0.237632	0.202656
127-1_k141_8066722	6026	45.5	Low-quality	6.27	HMM-based (lower-bound)	taxid assigned	Viruses	Uroviricota	Caudoviricetes	no support	no support	no support	no support	Lytic	VIBRANT-based	0	0	0.0470181	0	0	0	0	0	0	0	0	15.6027	0	0	0	0	0	0	0	0.0494256	0	0	0	0	0	0	0	0	0	0	0	0	0	0
127-1_k141_8078252	6089	59.17	Low-quality	6.9	HMM-based (lower-bound)	no taxid assigned								Lytic	VIBRANT-based	1.31129	0.186511	0.186127	0.109283	0.198365	0	0	0	0	0.0812581	0	19.3977	4.52385	0.0655113	0	0	0	0	5.39397	1.10057	0.292361	0.274483	1.41822	0	0.200117	0.116078	0.0362533	0.20469	0.0921828	0	0.0469143	0.0295653	0.382811	0.856972
127-1_k141_8079251	12066	57.52	Low-quality	12.81	HMM-based (lower-bound)	taxid assigned	Viruses	Uroviricota	Caudoviricetes	no support	no support	no support	no support	Lytic	VIBRANT-based	1.49992	0.439233	0.187854	0.0275743	0.262771	0	0.0147547	0	0	0.328049	0.265899	18.8013	5.09267	1.02485	0.049878	0	0.145164	0	4.95441	1.15398	0.202864	0.39246	0.996354	0.00906667	0.040395	0.0878663	0.0548847	0	0.0697789	0	0.284098	0	0.173864	1.13264
127-1_k141_8093818	6182	44.87	Low-quality	5.56	HMM-based (lower-bound)	taxid assigned	Viruses	Preplasmiviricota	Tectiliviricetes	NA	Autolykiviridae	Livvievirus	Livvievirus viph1249a	Lytic	VIBRANT-based	0.0861042	0.673587	0.595811	0.807292	0.439607	0	0	0.492971	0.425089	1.04046	20.8333	21.5415	13.7725	9.6466	5.27646	0.179408	0	0	0.842277	1.27673	0.665913	1.93753	0.164339	0	2.28644	0.228663	0.428495	0.120967	0.45398	0	0.369668	0.320325	7.80498	2.1303
127-1_k141_8107279	5242	47.08	Low-quality	11.41	AAI-based (medium-confidence)	no taxid assigned								Lytic	VIBRANT-based	0	0.0722159	0	0	0	0	0	0	0	0	0.262305	24.3831	0.330722	0.722918	0	0	0	0	0.114613	0	0	0	0	0	0	0	0	0	0	0	0	0	0.0889331	0
127-1_k141_8117391	17914	36.43	Low-quality	24.38	HMM-based (lower-bound)	taxid assigned	Viruses	Uroviricota	Caudoviricetes	no support	no support	no support	no support	Lytic	VIBRANT-based	0.059428	0.422637	0.0948971	0.130009	0.0337123	0	0	0	0	0.0414297	0	22.7311	0.247317	0.278343	0.174696	0	0	0	0.0670763	0.0540346	0.0124217	0.0155495	0.113425	0	0.0952284	0.493187	0.455935	1.00187	0.250665	0	0	0.0200986	0.0390354	0.34677
127-1_k141_8167979	12686	39.73	Low-quality	15.93	HMM-based (lower-bound)	taxid assigned	Viruses	Uroviricota	Caudoviricetes	no support	no support	no support	no support	Temperate	eggnog-mapper-based	4.48965	1.31298	2.05474	0.262267	0.214224	0	0	0	0	0.799543	1.19226	16.8538	1.38177	0.220108	0	0	0.0591728	0.741187	0.647247	0.358036	1.42081	2.1738	0.627324	0	0.422629	0.640719	0.121806	0.0785975	0.0221229	0	0.0450356	0.113525	0.863582	0.293806
127-1_k141_8196850_1	5606	57.15	Low-quality	8.96	HMM-based (lower-bound)	taxid assigned	Viruses	Uroviricota	Caudoviricetes	no support	no support	no support	no support	Temperate	CheckV-based	3.32329	3.44387	3.79055	1.66178	1.91217	0	0.555749	0.024161	0	5.16316	5.31425	15.1601	12.4043	12.132	6.72038	7.07284	0.446347	0	6.6089	0.132822	0.0198469	2.33536	0.513469	0.0975726	0	2.64765	2.79575	2.44559	0.300375	0	1.6306	3.75717	4.28267	2.21621
127-1_k141_8204117	10762	52.53	Low-quality	22.84	AAI-based (medium-confidence)	taxid assigned	Viruses	Uroviricota	Caudoviricetes	NA	Autographiviridae	Igirivirus	Igirivirus STIP37	Unknown	-	0	0	0.026327	0	0	0	0	0	0	0.0689622	0	13.8042	0	0.0185327	0	0	0	0	0	0.0691876	0	0	0.031467	0	0	0	0	0	0	0	0	0	0	0
127-1_k141_8223577	3022	55.86	Low-quality	5.79	AAI-based (medium-confidence)	taxid assigned	Viruses	Uroviricota	Caudoviricetes	NA	NA	Colneyvirus	Colneyvirus CD27	Lytic	VIBRANT-based	24.4835	37.9558	34.9711	36.2218	25.7796	1.91648	0.559658	0	0.463781	25.8687	55.2063	42.9595	22.7558	9.56987	3.38553	1.69742	0.414	3.39427	11.9948	3.27702	3.38718	15.762	23.0285	20.4896	11.4513	52.5069	57.4876	67.4733	36.9619	14.3843	43.4825	19.7775	36.4064	38.8098
127-1_k141_8237232	5026	56.09	Low-quality	5.57	HMM-based (lower-bound)	no taxid assigned								Unknown	-	4.02452	1.43107	3.5515	0.794378	1.41187	0	0.0177109	0	0	7.82632	2.18862	31.356	10.6164	3.92867	0.0957944	0.0827523	0	0	5.51871	2.00001	0.354195	2.66029	1.21283	0	5.91559	1.54691	1.44939	1.58709	0.446718	0	1.59143	0	0.0463776	0.148317
127-1_k141_82388	6258	55.08	Low-quality	4.66	HMM-based (lower-bound)	taxid assigned	Viruses	no support	no support	no support	no support	no support	no support	Lytic	VIBRANT-based	2.12646	4.17391	5.47828	4.30643	0.772032	0.0362929	0.0284484	0.0108219	0.0139975	9.09233	11.8648	18.66	9.97304	6.43796	0.750122	0	0	0	1.61609	1.33261	2.77354	1.86949	0.541145	0.12237	0.778853	0.225886	0.176371	0.398325	0.224233	0	0.502121	1.03561	0.633204	1.42942
127-1_k141_824102	7658	41.45	Low-quality	13.8	AAI-based (medium-confidence)	taxid assigned	Viruses	Uroviricota	Caudoviricetes	no support	no support	no support	no support	Lytic	VIBRANT-based	0.139017	0	0.110994	0	0	0	0	0	0	0	0	25.6038	0	0	0	0	0	0	0.0261514	0	0	0	0	0	0	0	0	0	0	0	0	0	0	0
127-1_k141_8357236	6480	55.23	Low-quality	12.69	AAI-based (medium-confidence)	taxid assigned	Viruses	Uroviricota	Caudoviricetes	NA	NA	Coatlandelriovirus	Coatlandelriovirus RSP	Lytic	VIBRANT-based	0.492867	0.0584191	0	0	0	0	0	0	0	0.076355	0.212191	12.1859	0.208085	0	0.0371499	0	0	0	0.0927165	0.0804349	0	0.214934	0.731647	0	0.0376085	0	0	0	0	0	0	0	0.0719425	0
127-1_k141_8415412	18164	33.71	Low-quality	11.73	HMM-based (lower-bound)	taxid assigned	Viruses	Uroviricota	Caudoviricetes	NA	NA	NA	Yangshan Harbor Nitrososphaeria virus	Unknown	-	0.82054	0.104205	0.218379	0.109903	0.0249362	0	0	0	0	0.190677	0.0504662	14.1473	0.509035	3.2063	0	0	0	0	0.148845	0.11478	0.0857554	0	0	0	0.281753	0.233472	0.012153	0	0	0	0.0471803	0	4.3118	0.0957591
127-1_k141_8416360	5032	39.37	Low-quality	2.63	HMM-based (lower-bound)	taxid assigned	Viruses	Uroviricota	Caudoviricetes	NA	Casjensviridae	no support	no support	Lytic	VIBRANT-based	8.3568	12.4129	5.91212	3.63656	6.33086	0	0	0.0269171	0.713725	3.83475	13.5715	29.5898	14.47	4.43925	0.21528	0	0.32322	0	1.98994	1.50932	0.641213	0.996418	0.201897	2.23928	4.7462	0.983222	0.394817	1.04028	0.892371	0	3.12229	0.286205	5.92925	3.20971
127-1_k141_842833	20642	56.37	Low-quality	18.55	HMM-based (lower-bound)	taxid assigned	Viruses	no support	no support	no support	no support	no support	no support	Lytic	VIBRANT-based	1.75352	5.3	4.74918	4.5131	1.08251	0.23106	0.012937	0.0426511	0.462554	57.3832	48.8042	40.9291	25.7372	12.8315	0.63559	0.120893	0.127281	0	4.07967	2.52143	2.66269	3.2117	1.62417	0.0105996	0.590309	0.171203	0.438456	0.483038	0.0271922	0	0.332132	0.409896	0.508149	0.963012
127-1_k141_8454825	6195	64.89	Low-quality	3.04	HMM-based (lower-bound)	taxid assigned	Viruses	no support	no support	no support	no support	no support	no support	Lytic	VIBRANT-based	9.53751	5.74403	2.74413	0.429652	4.53307	0	0	0	0	8.98512	5.84477	10.7482	16.3865	0.354147	0	0	0	6.4851	24.0515	0	0	110.208	34.2201	0	0	0.0570457	0	0	0	0	0	0.0290594	0	0
127-1_k141_8467871	7843	35.33	Low-quality	4.62	HMM-based (lower-bound)	taxid assigned	Viruses	Uroviricota	Caudoviricetes	NA	Herelleviridae	no support	no support	Lytic	VIBRANT-based	0	0	0	0	0	0	0	0	0	0	0	15.2303	0	0.0508604	0	0	0	0	0	0	0	0.106549	0	0	0	0	0	0.0317827	0	0	0.0364224	0	0	0
127-1_k141_8567122	18677	39.75	Low-quality	42.7	AAI-based (high-confidence)	taxid assigned	Viruses	Uroviricota	Caudoviricetes	NA	NA	NA	Vibrio phage pYD38-B	Lytic	VIBRANT-based	0.199501	0.243223	0.166871	0.249396	0.153592	0.00608024	0.00476603	0	0.00938016	0.158949	0.31902	36.3136	1.04168	0.854309	0.0386676	0.0742291	0.0468907	0	0.804201	0.247176	0.357428	0.551829	0.516757	0	0.0260966	1.17314	0.437309	0.493819	0.105186	0	0.520023	0.07711	0.099842	0.598686
127-1_k141_8572088	30784	36.1	Medium-quality	65.78	AAI-based (medium-confidence)	taxid assigned	Viruses	Uroviricota	Caudoviricetes	no support	no support	no support	no support	Lytic	VIBRANT-based	7.62548	1.25431	0.892773	0.0432318	0.117708	0.0073779	0	0	0	1.11705	0.893322	20.9449	5.91323	0.187891	0	0	0.0650265	0.610882	0.159387	0.208015	0.480697	0.75104	1.75463	0.00355374	0.118748	0.137759	0.0430249	0.0323898	0	0	0.0278386	0	0.0757191	0.0565024
127-1_k141_8578202	7709	39.51	Low-quality	1.74	HMM-based (lower-bound)	taxid assigned	Viruses	Uroviricota	Caudoviricetes	NA	Arenbergviridae	Wroclawvirus	Wroclawvirus PA5oct	Lytic	VIBRANT-based	3.52148	3.19187	2.13169	1.16529	2.50687	0	0	0	0.0227258	1.86128	7.37234	24.8268	10.6946	1.94042	0.124909	0	0	0	0.636471	0.338058	0.519576	0.505871	0.0878579	0.695359	0.758707	0.871003	0.314984	1.32574	0.291245	0	2.44566	0	2.20727	2.12735
127-1_k141_8582339	6132	60.86	Low-quality	9.51	HMM-based (lower-bound)	taxid assigned	Viruses	Uroviricota	Caudoviricetes	NA	Casjensviridae	no support	no support	Lytic	VIBRANT-based	0.260419	0.246938	0.277232	0.0542583	0	0	0	0	0	0.161377	0.0747446	14.8965	1.38219	2.3744	1.02071	0.135653	0.020403	0	0.0979783	1.26285	0.417321	0	0.110453	0.0178406	0	0	0	0	0	0	0	0	0.114038	0
127-1_k141_8613294	11828	38.29	Low-quality	31.91	AAI-based (medium-confidence)	taxid assigned	Viruses	Uroviricota	Caudoviricetes	NA	NA	Mareflavirus	Mareflavirus ZP6	Lytic	VIBRANT-based	5.17535	6.68906	6.27602	3.29111	3.05075	0.364838	0.722476	0.0114514	0.0222176	4.64328	15.1512	34.1443	45.2743	4.90698	0.569875	0	0.391368	0.529968	2.73446	3.26092	5.45584	6.85317	2.17596	0.0092491	2.69911	0	0.167967	0.0421495	0.189821	0	0.0483025	0.12176	0.886812	0.609229
127-1_k141_8651680	10462	41.07	Low-quality	2.84	AAI-based (medium-confidence)	taxid assigned	Viruses	Uroviricota	Caudoviricetes	NA	Arenbergviridae	Wroclawvirus	Wroclawvirus PA5oct	Lytic	VIBRANT-based	10.3793	8.35848	6.03927	4.29326	7.1868	0	0	0.155358	0.192575	3.87804	12.2228	38.6024	17.068	5.07107	0.609767	0.371043	0.765351	0.490226	2.92878	1.92163	0.382854	1.65077	0.356063	0.54375	2.23624	1.52006	1.03389	2.26351	0.777946	0	3.79534	0.722707	5.34721	3.80013
127-1_k141_8661527	7252	43.82	Low-quality	19.38	AAI-based (high-confidence)	no taxid assigned								Lytic	VIBRANT-based	0.733999	0.522002	0.820457	0.183515	0.229011	0	0.147295	0	0	0.20468	2.27524	15.641	0.371868	0.0825079	0.0663903	0	0.483054	0	0.220924	0.338827	0.107395	0.422517	0.0700458	0	0.772914	0	0.0304394	0.0343728	0.0386998	0	0	0.0744717	0.610698	0.171319
127-1_k141_8716052	5353	40.01	Low-quality	1.22	HMM-based (lower-bound)	taxid assigned	Viruses	Uroviricota	Caudoviricetes	NA	Arenbergviridae	Wroclawvirus	Wroclawvirus PA5oct	Lytic	VIBRANT-based	4.27587	3.67736	2.75233	2.1754	2.42562	0	0	0	0	1.5251	5.4798	14.0015	7.59282	1.67667	0.0449713	0	0	0	1.10366	0.737225	0.270204	0.052037	0.0316316	0	1.13816	0.52815	0.0412379	1.07104	0.0524287	0	0.640376	0.269042	2.09014	1.9496
127-1_k141_8725678	8103	55.57	Low-quality	3.61	AAI-based (medium-confidence)	taxid assigned	Viruses	Uroviricota	Caudoviricetes	NA	NA	NA	Rhizobium phage vB_RleS_L338C	Lytic	VIBRANT-based	0.52553	0.794206	0.27973	0	0.0186327	0	0.0878836	0.234019	0.151346	9.22028	0.113127	14.7416	0.80826	6.89199	0.742723	0.923909	1.35873	0	0.0247152	0	0	0.343767	0	0.594043	0	12.517	13.594	11.2285	4.74505	0	5.57009	2.86597	2.04241	0.122661
127-1_k141_8735070	6985	35.68	Low-quality	3.78	HMM-based (lower-bound)	taxid assigned	Viruses	Uroviricota	Caudoviricetes	NA	NA	NA	Streptomyces phage Chymera	Unknown	-	0.152411	0	0	0	0.0648449	0.0487734	0	0	0	0.0354174	0.0656168	51.447	4.35721	9.13726	4.68711	0	0	0	0.0143355	0	0	0.0398789	0	0	0	0	0	0	0	1.27464	0.0817927	0	0	0
127-1_k141_8748931_1	7331	33.75	Low-quality	3.29	HMM-based (lower-bound)	taxid assigned	Viruses	Uroviricota	Caudoviricetes	NA	NA	Becedseptimavirus	Becedseptimavirus BCD7	Temperate	CheckV-based	301.908	205.363	136.429	144.14	95.5599	135.573	80.1877	79.5571	110.598	187.66	230.824	332.543	186.952	151.076	80.4518	87.6721	159.926	19.2389	38.45	7.60747	3.73351	81.579	58.0428	140.856	78.0541	130.783	112.165	112.616	103.057	138.058	114.522	114.015	81.3014	112.394
127-1_k141_8802643	12827	39.99	Low-quality	3.48	AAI-based (medium-confidence)	taxid assigned	Viruses	Uroviricota	Caudoviricetes	NA	Arenbergviridae	Wroclawvirus	Wroclawvirus PA5oct	Lytic	VIBRANT-based	9.37857	10.1523	5.89767	2.64572	6.93284	0.0973857	0	0.0950354	0.116094	4.87953	11.9702	33.0763	16.2638	4.35377	0.600562	0	0.468179	0	2.79472	1.8866	1.11027	2.10648	0.22441	0.716416	3.02088	1.70817	0.240933	2.74011	0.831428	0	3.05103	0.575422	4.87013	4.26178
127-1_k141_8817967	5765	48.67	Low-quality	4.47	AAI-based (medium-confidence)	taxid assigned	Viruses	Uroviricota	Caudoviricetes	NA	NA	Delepquintavirus	Delepquintavirus DLP5	Lytic	VIBRANT-based	1.29265	1.18196	2.55563	2.19307	0.471405	0	0.0308812	12.0293	25.1166	0.429125	0.715525	28.5554	9.15523	15.949	10.9404	1.75552	0	0	4.60285	0.645791	0.656182	2.99573	0.528679	0.493384	0.253637	8.33688	8.07936	14.2688	8.61668	10.629	42.9606	0.343495	0.0404325	0
127-1_k141_881991	15485	52.9	Low-quality	32.62	AAI-based (medium-confidence)	taxid assigned	Viruses	Uroviricota	Caudoviricetes	NA	NA	NA	Psychrobacter phage pOW20-A	Lytic	VIBRANT-based	8.59374	5.45159	12.0212	21.615	1.39427	0.315344	0	16.3874	0.690138	2.1408	6.0381	40.0393	18.0623	15.7911	12.6623	2.49789	0.290862	0	10.6891	5.74617	2.01183	3.88555	2.34003	1.44122	1.1174	0	0.142555	0.177074	0	0	0.202924	1.09281	2.3633	1.46024
127-1_k141_8867097	10701	45.74	Low-quality	16.17	HMM-based (lower-bound)	taxid assigned	Viruses	Uroviricota	Caudoviricetes	no support	no support	no support	no support	Lytic	VIBRANT-based	0	0.141503	0.132385	0	0	0	0	0	0	0.0231184	0.642464	24.3889	0.450022	0.465959	0	0	0	0	0.00935742	0	0	0.208245	0	0	0	0	0	0	0	0	0	0.067292	0	0
127-1_k141_8903088	40715	45.71	Medium-quality	57.9	HMM-based (lower-bound)	taxid assigned	Viruses	Uroviricota	Caudoviricetes	no support	no support	no support	no support	Temperate	eggnog-mapper-based	0.483727	0.306824	0.535834	0.245152	0.107539	0.00557832	0.0262356	0.00166335	0.00430292	13.8536	3.33211	58.3973	1.48084	1.03852	0.165553	0.0136203	0.039947	0.587846	1.05508	0.523038	0.519211	0.773097	0.865023	0	0.10774	0.147557	0.140965	0.177548	0.103396	0.00643161	0.063145	0.0265292	0.21755	0.317353
127-1_k141_8911222	10963	48.12	Low-quality	18.23	HMM-based (lower-bound)	taxid assigned	Viruses	Uroviricota	Caudoviricetes	no support	no support	no support	no support	Lytic	VIBRANT-based	0	0.0345303	0	0	0	0	0	0	0	0.270791	1.04518	22.1579	0.158136	0.0909647	0	0	0	0	0.118739	0.00679191	0.0202976	0	0	0	0	0	0	0	0	0	0	0	0	0.0679963
127-1_k141_8918779	10246	56.19	Low-quality	21.29	AAI-based (medium-confidence)	taxid assigned	Viruses	Uroviricota	Caudoviricetes	no support	no support	no support	no support	Lytic	VIBRANT-based	0.103903	0	0	0	0.0147356	0	0	0	0	0.0241451	0	11.4297	0.206803	0	0	0	0	0	0	0	0	0.434986	0.313992	0	0.0237852	0	0	0	0	0	0	0	0	0
127-1_k141_8933205	6472	63.1	Low-quality	3.92	HMM-based (lower-bound)	taxid assigned	Viruses	NA	NA	NA	NA	NA	Cedratvirus A11	Lytic	VIBRANT-based	0.082246	0	0.043778	0	0	0	0	0	0	0.0764494	0	15.7166	2.85727	1.91067	0.0185979	0.0428423	0	0	0.0464155	0.0575245	0	0	0.0784877	0	0	0	0	0	0	0	0	0	0	0
127-1_k141_9042271	8566	39.08	Low-quality	2.4	AAI-based (medium-confidence)	taxid assigned	Viruses	Uroviricota	Caudoviricetes	NA	Arenbergviridae	Wroclawvirus	Wroclawvirus PA5oct	Lytic	VIBRANT-based	9.38323	9.67823	5.72219	2.99076	6.69771	0	0	0	0.28633	3.95663	11.2363	28.9052	16.7531	4.07467	0.491805	0	0.569616	1.13094	2.52497	1.31256	1.02611	0.585335	0.553476	0.996156	4.46666	0.990142	0.824642	1.57141	1.53988	0	3.43487	0.189144	3.15653	4.87332
127-1_k141_9051599	10691	34.31	Low-quality	16.12	HMM-based (lower-bound)	no taxid assigned								Unknown	-	2.48946	1.77044	0.636044	0.40457	2.11833	0	0	0	0	1.71236	0.557323	18.9973	0.504496	0.279837	0	0	0	0	0.177957	0.334306	0.645236	0.651376	0.063352	0	1.27653	1.15695	0.68138	0.256477	0.288762	0	0.293917	0.0336774	0.39245	0.581052
127-1_k141_9062774	5569	47.96	Low-quality	4.87	AAI-based (medium-confidence)	no taxid assigned								Unknown	-	0.860238	0	0.152629	2.80795	19.4385	0	0	0	0	0.310959	0.90531	14.2995	14.4929	1.82652	0	0	0	0	0.197786	1.32367	0	0.150056	0.182429	0	0	0	0	0	0	0	0	0	0	0
127-1_k141_9076781	6561	44.69	Low-quality	5.84	HMM-based (lower-bound)	taxid assigned	Viruses	Uroviricota	Caudoviricetes	Thumleimavirales	Halomagnusviridae	Hagravirus	Hagravirus HGTV1	Lytic	VIBRANT-based	2.59617	7.67382	4.57752	6.08527	3.03756	7.09646	18.7229	8.95959	7.36981	12.443	16.137	40.7983	11.7438	7.11341	4.78821	11.4316	6.23553	23.9288	23.595	80.52	105.903	37.5312	71.1259	6.9364	4.82874	4.95544	4.94585	3.49535	5.2614	7.74293	2.87359	6.50288	5.25802	9.61961
127-1_k141_9159299	5461	50.12	Low-quality	5.21	HMM-based (lower-bound)	taxid assigned	Viruses	Uroviricota	Caudoviricetes	no support	no support	no support	no support	Lytic	VIBRANT-based	4.48373	9.21954	9.49452	8.77321	3.06882	0.0207948	0	0	0.0320808	25.7311	24.7589	82.5311	49.7	29.5832	10.1609	1.44705	1.80988	3.49576	18.5379	12.0668	9.96281	9.33445	11.7513	0.400653	3.34696	2.32967	3.4359	3.7886	1.59315	2.54143	4.76014	1.35157	1.36587	3.73109
127-1_k141_9177229	9792	45.65	Low-quality	19.04	HMM-based (lower-bound)	no taxid assigned								Lytic	VIBRANT-based	0	0	0	0	0	0	0	0	0	0.0757936	0	15.9234	0.157375	0	0	0	0	0	0.0715826	0	0	0	0	0	0	0.072181	0	0	0	0	0	0	0	0
127-1_k141_9236571	6109	38.57	Low-quality	6.79	HMM-based (lower-bound)	taxid assigned	Viruses	Uroviricota	Caudoviricetes	no support	no support	no support	no support	Lytic	VIBRANT-based	0.261399	0.247868	0.231897	0.21785	0.0247144	0	0	0	0	1.21488	1.05036	14.1857	3.02705	0.62032	0	0	0	0	1.3113	0.804443	0.163914	0.638363	0.554343	0.286524	0.239355	0.115698	0.397481	0.530452	0	0	0.280564	0.324153	0.190779	0.854167
127-1_k141_9264436	9360	50.21	Low-quality	12.38	HMM-based (lower-bound)	taxid assigned	Viruses	Uroviricota	Caudoviricetes	no support	no support	no support	no support	Lytic	VIBRANT-based	0.0568693	0	0	0	0.0645216	0	0	0	0	0	0	13.1194	0	0	0	0	0	0	0.106981	0	0	0.386881	0.180902	0	0	0	0	0	0	0	0	0	0	0
127-1_k141_9290570	5837	58.63	Low-quality	12.75	AAI-based (medium-confidence)	taxid assigned	Viruses	Uroviricota	Caudoviricetes	NA	NA	Amigovirus	no support	Lytic	VIBRANT-based	103.049	88.721	79.8492	90.2888	50.8269	71.3621	57.4626	15.6981	33.9761	60.1417	82.6838	138.207	62.9001	74.7977	61.1005	48.9756	73.6691	70.6834	43.5909	11.213	16.145	76.7849	55.6678	80.3479	17.8696	98.6875	84.2596	58.3357	54.4761	90.1738	41.7945	74.3284	78.43	63.8125
127-1_k141_9330592	12112	34.47	Low-quality	7.74	HMM-based (lower-bound)	taxid assigned	Viruses	Uroviricota	Caudoviricetes	no support	no support	no support	no support	Lytic	VIBRANT-based	1.80186	1.15642	0.725171	2.25251	0.336565	0.131262	0	3.99228	0.159109	1.06211	0.454095	28.454	1.81304	2.73353	0.0397509	0.137356	0	0.352869	0.330693	0.0799188	0.523605	0.0689946	0.0279597	0.496773	2.43462	1.25463	0.492087	0.34987	0.301227	0.129721	0.896228	0.0891791	1.1162	0.369275
127-1_k141_9350827	2424	43.07	Low-quality	0.66	AAI-based (medium-confidence)	taxid assigned	Viruses	Uroviricota	Caudoviricetes	no support	no support	no support	no support	Unknown	-	1.53716	0.937019	2.4546	1.09806	0.311428	0	0	0	1.98755	7.75646	34.2238	26.0886	6.11894	2.22159	1.29105	1.48704	0.206454	0	0.371784	0.0307177	0.3213	0.22983	0.349266	0	1.70914	0.583165	1.0928	0.719844	0.23156	0	0.707082	0.148534	0.865447	1.23011
127-1_k141_9535424	5344	54.02	Low-quality	6.7	AAI-based (medium-confidence)	taxid assigned	Viruses	Uroviricota	Caudoviricetes	no support	no support	no support	no support	Lytic	VIBRANT-based	0.697244	1.77094	2.2798	2.36584	0.565047	0	0	0	0	2.22207	3.00181	13.0232	6.12774	4.47865	0.337853	0	0	0	0.318539	0.0975333	0.124919	0.0521247	0.475274	2.23137	0.228016	0	0	0.0466452	0	0	0.106909	0.202121	3.57666	0.883447
127-1_k141_9552692	6080	39.1	Low-quality	5.4	HMM-based (lower-bound)	taxid assigned	Viruses	no support	no support	no support	no support	no support	no support	Lytic	VIBRANT-based	0	0.435837	0.0466005	3.6664	0.0248323	0	0	0	0	0	0	12.7675	3.45335	2.78835	0.118782	0	0	0	0.0329387	0	0	0	0	0.287891	0.0400827	0	0.108921	0	0	0	0	0	0	0.939978
127-1_k141_9573755	13154	45.63	Low-quality	6.07	AAI-based (medium-confidence)	taxid assigned	Viruses	Uroviricota	Caudoviricetes	no support	no support	no support	no support	Lytic	VIBRANT-based	8.3361	35.7432	25.7398	8.59982	4.32717	4.08349	0.453399	0.664156	28.9281	31.9535	177.25	72.6987	36.3611	23.1685	8.34526	25.2318	5.90648	0.0216611	1.36262	0.413225	0.372169	0.931761	1.27437	1.05623	0.222323	0.107465	0.151035	0.151602	0.106679	0.0597224	0.1303	8.43044	0.372128	2.34238
127-1_k141_9588449	7964	49.4	Low-quality	7.41	AAI-based (medium-confidence)	taxid assigned	Viruses	Uroviricota	Caudoviricetes	no support	no support	no support	no support	Unknown	-	8.55524	13.9273	6.90184	2.67373	4.07594	0	0	0.0170074	0	15.625	35.2786	19.8725	15.3589	2.0536	0.468525	0.0870402	0	0	8.07206	3.23494	2.24926	2.93804	6.71854	1.56597	3.09066	3.68308	3.0767	5.19577	1.86772	0.230166	12.5183	0.271255	6.73174	2.37124
127-1_k141_9591369	31111	45.96	Medium-quality	63.19	AAI-based (high-confidence)	taxid assigned	Viruses	Uroviricota	Caudoviricetes	no support	no support	no support	no support	Lytic	VIBRANT-based	0.0171096	0	0.0182142	0.0855548	0.0485296	0.0292014	0	0	0	0.151085	0.117858	19.2944	0.117641	0.442351	0.0116067	0	0	0	0.0836835	0.0502605	0.0143051	0.0179071	0.157835	0.0105492	0	0.0113593	0	0	0.0180419	0	0.0734559	0	0.0149846	0.0718823
127-1_k141_9675467	5218	59.68	Low-quality	12.8	AAI-based (medium-confidence)	taxid assigned	Viruses	Uroviricota	Caudoviricetes	NA	Peduoviridae	Arsyunavirus	Arsyunavirus RSY1	Temperate	VIBRANT-based/eggnog-mapper-based	9.28305	20.8213	13.1403	18.3636	8.96971	4.2656	1.8424	0	4.61653	10.6675	21.0809	24.0464	10.8902	8.14156	8.23506	5.81864	4.48366	0	9.40313	1.82653	1.17275	17.7233	9.2158	22.6848	5.51111	23.5012	25.7213	26.0833	15.5977	11.9941	28.1391	9.9706	26.7133	20.2385
127-1_k141_9734994	5288	65.98	Low-quality	7.42	HMM-based (lower-bound)	taxid assigned	Viruses	Uroviricota	Caudoviricetes	no support	no support	no support	no support	Unknown	-	2.91917	11.0245	6.48318	6.85809	1.79875	0	0	0	0	10.1988	7.97403	15.7554	8.63326	8.37325	0.591813	0.10487	2.57888	0	0	0	0	0	0	0.496513	1.19824	0.13366	0.250469	0.612809	0.84917	0	0.702268	0.136175	4.36389	4.22907
127-1_k141_9831680	5432	44.79	Low-quality	9.4	AAI-based (medium-confidence)	taxid assigned	Viruses	Uroviricota	Caudoviricetes	NA	NA	Popoffvirus	Popoffvirus pv56	Lytic	VIBRANT-based	0	0	0.0521596	0.0612504	0.333536	0	0	0	0	0.0455431	0.168753	11.3339	1.20569	1.32183	0	0	0	0	0	0	0	0.461522	0	0	0	0.130117	0	0	0.103332	0	0	0	7.03744	0.274464
127-1_k141_9837739	5101	55.19	Low-quality	2.42	HMM-based (lower-bound)	taxid assigned	Viruses	Uroviricota	Caudoviricetes	no support	no support	no support	no support	Lytic	VIBRANT-based	0	0	0	0	0	0	0	0	0	0	0	12.8565	3.7385	2.5806	0.188772	1.65789	0	0	0.0392604	0	0	0	0	0	0.191102	1.87056	0.952053	0.146602	0	10.6265	0.224004	0	0	0
127-1_k141_9839019	5204	51.31	Low-quality	8.69	AAI-based (medium-confidence)	no taxid assigned								Lytic	VIBRANT-based	16.468	11.1297	9.69119	20.5867	12.0401	3.38238	1.50525	1.28836	3.60217	5.562	8.19082	23.018	16.5088	27.7864	23.6614	11.4555	8.10192	0	0.173175	0	0	0.160581	0.0325373	14.295	6.18155	10.458	8.4413	11.017	11.8646	0.805113	14.4367	24.6303	17.3342	22.2506
127-1_k141_9845376	11518	43.88	Low-quality	10.33	HMM-based (lower-bound)	taxid assigned	Viruses	Uroviricota	Caudoviricetes	NA	NA	NA	Vibrio phage PWH3a-P1	Unknown	-	0	0	0	0	0	0	0	0	0	0	1.31316	17.1395	0.719133	0.0346326	0	0	0	0	0.0956305	0.0258586	0	0	0.102906	0	0.0211584	0	0	0	0	0	0	0	0.0404747	0
127-1_k141_9857474	7745	31.45	Low-quality	6.88	HMM-based (lower-bound)	taxid assigned	Viruses	Uroviricota	Caudoviricetes	NA	NA	NA	Yangshan Harbor Nitrososphaeria virus	Lytic	VIBRANT-based	0.274911	0.19551	0.14633	0.25775	0.272915	0.0146624	0	0	0	0.447187	0.236712	10.1524	5.81986	5.89721	0.948006	0	0.242307	0	0.400794	0.557607	0.244215	0.575451	0.852633	0.607377	0.503454	0.730067	0.912058	1.0621	0.362364	0	1.36468	0.0232437	0.7524	1.41164
127-1_k141_9884291	5260	61.79	Low-quality	11.11	HMM-based (lower-bound)	no taxid assigned								Lytic	VIBRANT-based	0.202394	0.359844	0.538652	0.126506	0.0861105	0	0	0	0	0.0940648	0.174271	19.4652	10.5835	10.9583	0.320365	0.158142	0	0	1.33258	0.424675	0.0423048	0.688442	0.0643818	0	0.463314	0.134372	0.125901	0.14217	0.106711	0	0.0543082	0	7.93228	3.2123
127-1_k141_9896496	5133	39.45	Low-quality	2.08	HMM-based (lower-bound)	taxid assigned	Viruses	Uroviricota	Caudoviricetes	NA	NA	Polybotosvirus	Polybotosvirus Atuph07	Lytic	VIBRANT-based	0.207402	0.811244	0.386386	1.03709	0	0	0	0	0	1.39769	11.34	18.1216	3.3024	0.971407	0.117247	0	0	3.88567	0.0780314	0.551231	0.238433	0	0.263899	0	0.427299	0	0	0.0485626	0	0	0	0	0	0
127-1_vRhyme_bin_1	15834	47.33	Low-quality	12.86	HMM-based (lower-bound)	taxid assigned	Viruses	Uroviricota	Caudoviricetes	no support	no support	no support	no support	Lytic	VIBRANT-based	0	0	0	0	0	0	0	0	0	0.934592	0.297674	5.9539	0.97352	2.26665	1.36532	0.494417	0	0	0	0	0	0	0	0	0	0	0	0	0	0	0	0	0	0.221567
127-1_vRhyme_bin_10	10190	50.01	Low-quality	7.32	AAI-based (medium-confidence)	taxid assigned	Viruses	Uroviricota	Caudoviricetes	no support	no support	no support	no support	Lytic	VIBRANT-based	1.72294	3.74664	1.68888	0.627917	1.13695	0	0	0	0	3.45772	8.95032	6.41467	5.6563	1.04405	0	0	0	0	3.24849	2.07105	1.19078	0.746281	1.9164	0	2.12272	0.635446	0.749827	0.936377	0.234071	0	2.37261	0	1.45041	0.211015
127-1_vRhyme_bin_100	7369	37.54	Low-quality	3.61	HMM-based (lower-bound)	taxid assigned	Viruses	Nucleocytoviricota	Megaviricetes	Imitervirales	Mimiviridae	Fadolivirus	Fadolivirus algeromassiliense	Lytic	VIBRANT-based	49.9277	35.5417	29.0964	32.5839	36.0162	28.4593	67.9757	0	28.3843	37.0271	42.5988	44.3953	36.1614	29.9357	8.4094	14.4211	50.2546	0	15.6931	0	0	17.3715	0	35.2161	21.1917	46.0066	36.6363	36.0585	30.7494	45.7779	26.0936	33.0175	49.9643	55.6102
127-1_vRhyme_bin_101	4647	49.3	Low-quality	9.06	HMM-based (lower-bound)	taxid assigned	Viruses	Uroviricota	Caudoviricetes	no support	no support	no support	no support	Lytic	VIBRANT-based	2.2224	4.98049	6.38753	6.41347	9.71808	14.7056	32.1444	10.8234	28.1812	4.54927	6.84641	10.6101	7.49961	15.5293	10.8254	19.1585	24.0735	0	5.1035	3.5705	3.01106	2.59105	1.75311	10.7117	1.75971	14.664	13.7476	12.3198	11.235	7.3504	7.48456	24.09	10.8744	15.1966
127-1_vRhyme_bin_102	19907	35.6	Low-quality	6.55	AAI-based (medium-confidence)	taxid assigned	Viruses	Uroviricota	Caudoviricetes	no support	no support	no support	no support	Lytic	VIBRANT-based	0.466908	0.278235	0.356907	0	0	0	0	0	0	1.17524	9.3524	7.51907	2.22201	0.450722	0	0	0	0	0.158365	0.230304	0	0	0	0	1.11308	0	0	0	0	0	0	0	0.218363	0
127-1_vRhyme_bin_103	10231	34.43	Low-quality	16.07	HMM-based (lower-bound)	taxid assigned	Viruses	Uroviricota	Caudoviricetes	NA	NA	Fibralongavirus	no support	Lytic	VIBRANT-based	0.277594	1.08275	0.864207	5.21715	0.173326	0	0	2.56796	4.04078	0	1.0596	6.49885	2.21415	0.588839	0.817576	0	0	0	0.0700318	1.45815	0	0	0	0.819368	0.206265	0	0	0.212882	0.246085	0	0	2.04528	0.966603	1.82516
127-1_vRhyme_bin_104	8192	34.99	Low-quality	6.48	HMM-based (lower-bound)	taxid assigned	Viruses	Uroviricota	Caudoviricetes	no support	no support	no support	no support	Lytic	VIBRANT-based	0	0	0.732388	0	0	0	0	0	0	0.309675	0.517827	6.78329	1.66897	0.704108	0	0	0	0	0	0	0	0	0	0	2.93025	0	0.259085	0	0.452915	0	0	0.213672	0.756153	0.414444
127-1_vRhyme_bin_105	8470	53.46	Low-quality	17.15	AAI-based (medium-confidence)	no taxid assigned								Unknown	-	0.701099	0.957545	0.652428	0.636149	0.642043	0	0	0	0	1.38108	1.75291	8.79809	5.44393	3.43526	0.306004	0.14749	0.348847	0	1.81873	3.15319	1.62618	2.14481	1.62662	0	0.778591	0	0.150349	0.40408	0	0	0	0	0.230948	0
127-1_vRhyme_bin_106	20085	36.5	Low-quality	6.43	AAI-based (medium-confidence)	taxid assigned	Viruses	Uroviricota	Caudoviricetes	no support	no support	no support	no support	Lytic	VIBRANT-based	5.24473	6.1654	3.43524	5.42407	1.85408	0.79336	0	0	0	3.02433	7.88496	9.67537	4.10432	4.53748	2.00019	2.13131	0	0	0.395972	0	0	0	0.4414	0	2.81057	3.02432	2.65766	2.53024	1.28651	0	3.92795	2.35701	3.4899	4.01747
127-1_vRhyme_bin_107	11632	35.52	Low-quality	8.48	HMM-based (lower-bound)	taxid assigned	Viruses	Uroviricota	Caudoviricetes	no support	no support	no support	no support	Lytic	VIBRANT-based	0	0.680244	0.624383	1.57785	0.406533	0	0	0	4.04458	3.5016	6.78723	14.0279	9.56448	11.9672	5.15021	1.62528	0.867893	0	0.733003	0.218968	0	0	0	0	1.65547	2.14716	2.32642	1.3731	0	0	2.34588	0.239403	3.1765	1.49831
127-1_vRhyme_bin_108	5031	47.05	Low-quality	3.59	AAI-based (medium-confidence)	taxid assigned	Viruses	Uroviricota	Caudoviricetes	no support	no support	no support	no support	Unknown	-	1.43694	1.69073	1.44361	0	0.375972	0	0	0	0	2.40917	24.827	6.38454	5.62168	1.07007	0.374674	0	0.456793	0	7.20625	5.29413	2.58568	1.21764	6.52482	1.23158	1.83513	0.582241	0.632805	0.556604	0.342403	0	1.79858	0	1.38245	0.989767
127-1_vRhyme_bin_11	9728	51.98	Low-quality	18.21	AAI-based (high-confidence)	taxid assigned	Viruses	NA	NA	NA	NA	NA	Salisaeta icosahedral phage 1	Lytic	VIBRANT-based	0	0	0.389525	0	0.401033	0	0	0	1.38048	0.521558	0.872129	6.96695	3.5274	2.0555	0.405704	0.22259	0	0	1.99599	1.37645	1.30352	1.80231	3.15274	0	0.677906	0	0	0.287857	0	0	0.334278	0	0	0
127-1_vRhyme_bin_110	7259	57.14	Low-quality	13.82	HMM-based (lower-bound)	taxid assigned	Viruses	Uroviricota	Caudoviricetes	NA	NA	Kozyakovvirus	Kozyakovvirus A4L	Lytic	VIBRANT-based	0	0.57227	0.522014	0.208765	0.472292	0	0	0	0	0.504801	1.55836	10.7305	6.62911	4.43214	2.04495	0	0	0	0.799505	0.160402	0	2.61902	0.181547	0	0.363393	0.169909	0.263147	0.485779	0.365092	0	0.253204	0	0.479069	0.218266
127-1_vRhyme_bin_111	5357	51.84	Low-quality	10.93	AAI-based (medium-confidence)	no taxid assigned								Lytic	VIBRANT-based	0.626551	0.221559	0.206312	0	0.286887	0	0	0	1.26163	1.89424	0.263956	6.65557	1.92667	1.41171	0	0	0	0	0.0936245	0	0	0.236594	0	0	0	0	0	0	0.445246	0	0	0.326751	0.121718	0.169006
127-1_vRhyme_bin_112	10774	52.83	Low-quality	14.12	HMM-based (lower-bound)	taxid assigned	Viruses	Uroviricota	Caudoviricetes	NA	NA	Onyinyevirus	Onyinyevirus onyinye	Lytic	VIBRANT-based	0.479278	0.95474	0.454289	0.50011	0.504743	0	0	0	0	1.30812	0	9.04828	5.39946	3.73568	0.44286	0	0	0	1.4298	0.290442	0	0	0.9007	0	0.636575	0	0	0	0	0	0	0	0	0.273106
127-1_vRhyme_bin_113	8530	50.66	Low-quality	7.63	HMM-based (lower-bound)	taxid assigned	Viruses	Uroviricota	Caudoviricetes	no support	no support	no support	no support	Lytic	VIBRANT-based	3.51111	3.38581	3.16515	5.98117	0.665245	3.10927	0	0	0	4.65933	6.57552	8.62324	3.81852	4.89875	3.52882	3.32936	0	0	0	0	0	0	0	0	0.40202	4.62694	4.39166	3.52603	2.96711	2.14634	1.72381	4.20671	4.95593	4.02002
127-1_vRhyme_bin_114	5894	62.61	Low-quality	8.51	HMM-based (lower-bound)	taxid assigned	Viruses	Uroviricota	Caudoviricetes	NA	NA	Hapunavirus	Hapunavirus VP882	Lytic	VIBRANT-based	2.32167	3.52402	4.66108	6.05645	6.55884	5.2982	5.80136	6.01856	4.75054	4.20849	7.39714	10.8449	8.05065	12.7657	8.31517	19.1322	7.63108	0	2.92968	2.07428	1.5394	2.0787	1.0773	24.3467	2.28251	7.71641	8.26428	8.51672	10.2968	11.7064	6.26086	14.3091	11.4316	11.751
127-1_vRhyme_bin_115	23739	60.79	Low-quality	38.58	AAI-based (high-confidence)	taxid assigned	Viruses	Uroviricota	Caudoviricetes	no support	no support	no support	no support	Lytic	VIBRANT-based	1.09848	3.58315	3.24568	3.53232	1.34459	0	0	0	0	5.31354	3.1768	8.23346	4.935	2.54317	0.322581	0	0	0	1.34009	1.4316	1.22951	2.27799	1.18093	0	1.489	1.48722	1.10864	1.31505	0.876367	0	1.14947	0.234612	0.76908	0.982063
127-1_vRhyme_bin_116	4699	43.52	Low-quality	5.45	HMM-based (lower-bound)	taxid assigned	Viruses	Uroviricota	Caudoviricetes	NA	NA	Uetakevirus	no support	Lytic	VIBRANT-based	0.604397	0	0	0.43	1.35856	0	0	0	0	0	0.601835	4.64823	2.48171	1.93673	1.70487	1.61284	0	0	0.289708	0	0	0	0.407931	0	0	0	0	0	0	0	0	0	0.138762	0
127-1_vRhyme_bin_117	23618	47.57	Low-quality	40.31	HMM-based (lower-bound)	taxid assigned	Viruses	Uroviricota	Caudoviricetes	no support	no support	no support	no support	Lytic	VIBRANT-based	0	0	0	0	0	0	0	0	0	0	0.259437	10.7985	0.124858	0	0	0	0	0	0	0	0	0	0	0	0	0	0	0	0	0	0	0	0	0
127-1_vRhyme_bin_118	16496	51.23	Low-quality	21.61	HMM-based (lower-bound)	taxid assigned	Viruses	Uroviricota	Caudoviricetes	NA	Stanwilliamsviridae	Samistivirus	Samistivirus mildred21	Lytic	VIBRANT-based	0.610409	0.719501	1.43569	0.785967	10.0189	1.24474	1.82173	0	2.40504	0.393009	1.3715	9.80404	10.4821	3.21691	0.910583	0.449332	0	0	14.5896	6.02173	9.62875	11.3584	1.94638	0	7.17994	3.32717	4.21372	9.33023	3.14888	0	22.73	0.882649	1.75897	1.31722
127-1_vRhyme_bin_119	16098	61.31	Low-quality	22.93	HMM-based (lower-bound)	taxid assigned	Viruses	Uroviricota	Caudoviricetes	no support	no support	no support	no support	Lytic	VIBRANT-based	0	0	0	0	0	0	0	0	0	0	0	6.84394	2.32311	1.27399	0	0	0	0	0	0	0	0	0	0	0	0	0	0	0	0	0	0	0	0
127-1_vRhyme_bin_12	9912	40.94	Low-quality	12.79	AAI-based (high-confidence)	taxid assigned	Viruses	Uroviricota	Caudoviricetes	NA	NA	Delepquintavirus	Delepquintavirus DLP5	Lytic	VIBRANT-based	2.24012	1.15751	0.382294	0.271801	0.333954	0	0	0	0	0.853126	0.784611	3.64565	4.2733	0.400882	0	0	0.455425	0	12.1078	10.5796	3.29756	3.43114	5.3907	0	2.76774	0.886578	0.364016	0.732443	0.267373	0	0.81305	0	0.471446	0.42245
127-1_vRhyme_bin_120	6670	54.33	Low-quality	15.12	HMM-based (lower-bound)	taxid assigned	Viruses	Uroviricota	Caudoviricetes	NA	NA	Zukovirus	Zukovirus phill	Lytic	VIBRANT-based	0	0.355889	0.236713	0	0	0	0	0	0	3.93016	3.42727	11.1724	7.57623	2.17155	0.12364	0	0	0	3.45894	2.05116	0.540843	1.71018	1.58062	0	0	0	0.111372	0	0	0	0.317958	0	0	0.271474
127-1_vRhyme_bin_121	5295	48.93	Low-quality	3.85	AAI-based (medium-confidence)	taxid assigned	Viruses	Uroviricota	Caudoviricetes	no support	no support	no support	no support	Lytic	VIBRANT-based	1.31654	2.09209	1.19273	0.1908	0	0	0	0	0	2.71492	14.7766	4.76198	3.74657	0.774641	0	0	0.837034	0	6.25157	4.28801	1.77548	0.757987	5.20396	1.02268	1.24545	0.698793	0.621296	1.41027	0.375383	0	2.75027	0	1.25195	1.47475
127-1_vRhyme_bin_122	8174	34.98	Low-quality	20.08	AAI-based (medium-confidence)	no taxid assigned								Unknown	-	6.00142	3.65427	3.65069	2.18355	0.723144	0	0	0	0	5.62091	5.7663	10.3152	4.55877	2.46196	0	0	0	0	1.91089	0.783458	0.561691	1.34382	0.688867	0.503227	2.83989	2.07473	1.68776	1.86518	1.1672	0	1.33186	0.603493	2.55265	2.86596
127-1_vRhyme_bin_123	4970	55.01	Low-quality	5.74	HMM-based (lower-bound)	taxid assigned	Viruses	Uroviricota	Caudoviricetes	no support	no support	no support	no support	Temperate	VIBRANT-based/eggnog-mapper-based	5.40271	4.85582	7.21136	7.65675	1.61749	1.89357	1.5604	0	3.05529	7.62815	15.0316	11.9241	13.8087	7.78874	3.18826	1.12273	11.8572	0	8.85167	9.48825	3.21129	1.78512	5.7371	6.52684	5.51988	4.62204	7.75092	4.92485	5.91896	7.99982	8.44897	7.23598	9.27116	13.9813
127-1_vRhyme_bin_124	109083	33.97	Medium-quality	50.39	HMM-based (lower-bound)	taxid assigned	Viruses	Uroviricota	Caudoviricetes	no support	no support	no support	no support	Lytic	VIBRANT-based	10.7315	2.81445	1.087	1.28582	0.548382	10.2529	3.96108	3.59028	2.33991	2.84242	2.54934	34.3046	7.76478	5.05393	1.22096	1.07117	0.345359	0	0.183914	0	0	1.02053	0	0.71026	0	1.28331	1.22968	0.604696	0	0	3.33623	0.427421	7.81457	3.66643
127-1_vRhyme_bin_125	5283	51.37	Low-quality	9.61	HMM-based (lower-bound)	taxid assigned	Viruses	Uroviricota	Caudoviricetes	no support	no support	no support	no support	Temperate	eggnog-mapper-based	92.5623	55.1545	38.2839	35.0275	40.7044	35.7492	0.717293	1.04493	6.29682	55.9157	76.415	42.4688	39.5044	25.6455	7.43709	7.75605	15.4426	0	5.11298	0	1.07598	19.5125	8.32257	10.8709	58.0201	31.5755	26.7563	23.8328	18.9623	12.6465	32.3556	18.9459	26.5359	27.484
127-1_vRhyme_bin_126	6619	50.7	Low-quality	4.09	HMM-based (lower-bound)	no taxid assigned								Lytic	VIBRANT-based	4.9929	19.0074	14.7654	11.0405	2.44691	0	0	0.0772237	0.172391	20.4836	11.2155	14.2429	11.5835	22.9866	13.4916	1.33373	2.46761	0	2.17579	3.33133	4.72342	3.38289	1.1765	0	0.996324	12.1585	13.1309	12.7077	6.58646	0	19.7157	0	3.07025	1.40203
127-1_vRhyme_bin_127	36484	36.33	Low-quality	22.2	HMM-based (lower-bound)	taxid assigned	Viruses	Uroviricota	Caudoviricetes	no support	no support	no support	no support	Lytic	VIBRANT-based	1.59934	0.970531	0.740017	2.70912	0	0	0	0	2.6536	2.30619	7.18298	10.2611	4.74309	3.57302	1.91487	0.983854	0	0	0.298507	0.813814	0.22472	0	0.328375	0	0.614567	0	0	0	0	0	1.14708	0.671682	1.6055	0.933681
127-1_vRhyme_bin_128	6075	36.02	Low-quality	1.86	HMM-based (lower-bound)	taxid assigned	Viruses	Uroviricota	Caudoviricetes	NA	NA	Polybotosvirus	Polybotosvirus Atuph07	Lytic	VIBRANT-based	0	0	0	0	0	0	0	0	0	1.09037	1.74569	5.86895	1.85341	2.78512	0.930857	0	0.337761	0	0.42459	0.23958	0	0	0.670509	0	1.30265	0	0	0	0	0	0	0	0.286219	0
127-1_vRhyme_bin_129	7171	38.66	Low-quality	3.13	AAI-based (medium-confidence)	taxid assigned	Viruses	Uroviricota	Caudoviricetes	no support	no support	no support	no support	Lytic	VIBRANT-based	1.58419	2.70337	1.47517	0.352212	2.45638	0	0	0	0	1.04164	2.72772	7.90586	5.77586	2.2522	0.796801	0	0	0	1.15902	0.44652	0	0	0.701684	0	1.54498	0.193493	0.192383	0.24587	0.184786	0	0.63092	0	0.98505	0.883777
127-1_vRhyme_bin_13	37540	57.03	Medium-quality	56.1	HMM-based (lower-bound)	taxid assigned	Viruses	Uroviricota	Caudoviricetes	no support	no support	no support	no support	Lytic	VIBRANT-based	0.398904	0	0	0	0	0	0	0	0	1.88091	0	13.0356	7.00199	2.14428	0.247925	0	0	0	0.872238	0	0	0.66399	0.459558	0	0	0	0	0	0	0	0	0	0.199747	0
127-1_vRhyme_bin_130	7933	66.33	Low-quality	12.53	HMM-based (lower-bound)	taxid assigned	Viruses	Uroviricota	Caudoviricetes	NA	NA	Shapirovirus	no support	Lytic	VIBRANT-based	1.46457	6.28379	8.25959	7.66236	2.19063	1.86036	2.13291	2.78349	5.43259	4.72572	5.73353	8.86729	6.70797	3.92632	5.20521	1.80571	4.24191	0	0.867055	1.02742	0.468516	2.07697	0	2.09375	0.598533	6.27724	7.49123	5.50404	7.55005	4.71907	3.79617	4.78406	10.8359	7.53236
127-1_vRhyme_bin_131	5611	53.36	Low-quality	10.08	HMM-based (lower-bound)	no taxid assigned								Lytic	VIBRANT-based	0.276087	1.05764	0.703473	0.480145	0.758494	0.343074	0	0	0	0.703301	0.546016	5.26662	1.62445	0.59395	0.272955	0.534341	0	0	1.16202	0.285332	0	0.677651	1.47326	1.08572	1.26934	1.07159	0.907828	1.2754	0.684867	0	0.629946	0.850798	1.22018	1.43203
127-1_vRhyme_bin_132	5402	33.8	Low-quality	4.17	HMM-based (lower-bound)	taxid assigned	Viruses	Uroviricota	Caudoviricetes	no support	no support	no support	no support	Lytic	VIBRANT-based	2.91548	3.55202	2.71817	3.30403	1.99148	2.33606	6.50919	0	0	5.66146	8.85612	15.5787	12.9773	12.1013	3.424	1.29503	7.91587	0.822462	2.52007	0.323314	0.323779	1.56415	0.864932	4.26993	0.732469	1.42698	1.1394	0.499178	1.86427	0	0	1.97363	1.12657	4.8813
127-1_vRhyme_bin_133	7901	42.27	Low-quality	25.96	AAI-based (medium-confidence)	taxid assigned	Viruses	Uroviricota	Caudoviricetes	no support	no support	no support	no support	Lytic	VIBRANT-based	0	0	0.359698	0	0	0	0	0	0	0	0	10.1431	2.23939	0.470471	0	0	0	0	1.38747	0.405264	0.249042	0.989221	0.62169	0.639236	0	0.624412	0.214902	0.131267	0	0	0	0	0.412633	0.315119
127-1_vRhyme_bin_134	6689	48.45	Not-determined	NA	NA	no taxid assigned								Lytic	VIBRANT-based	0.96497	1.71524	1.13299	0.427937	1.46692	0	0	0	0	0.863865	4.5802	4.99409	4.40859	0.574879	0	0	0	0	2.76358	1.70807	1.48718	2.14744	2.99107	0	0.591538	0	0	0.248082	0	0	0	0	0.666112	0.287622
127-1_vRhyme_bin_135	14594	32.07	Low-quality	45.91	AAI-based (medium-confidence)	taxid assigned	Viruses	Uroviricota	Caudoviricetes	no support	no support	no support	no support	Lytic	VIBRANT-based	0	0	0	0	0	0	0	0	0	1.07194	3.31041	11.4009	4.27087	1.11544	0	0	0	0	1.94417	0.199459	0.419466	0.839513	0	0	0	0	0	0	0	0	0	0	0	0
127-1_vRhyme_bin_136	13316	35.1	Low-quality	21.65	AAI-based (medium-confidence)	taxid assigned	Viruses	Uroviricota	Caudoviricetes	no support	no support	no support	no support	Lytic	VIBRANT-based	2.83083	10.1165	5.92849	6.0696	0.994338	21.2426	10.7478	9.9726	5.81377	1.19599	1.8937	4.66757	1.47973	0.346534	0.110592	0.300209	0.246548	0	1.95858	1.39905	0.344793	0.348998	0.953683	0	1.2282	0	0.430351	0.257026	0	0	0	0.53178	1.02014	2.78763
127-1_vRhyme_bin_137	4184	53.04	Low-quality	10.17	HMM-based (lower-bound)	taxid assigned	Viruses	Uroviricota	Caudoviricetes	no support	no support	no support	no support	Lytic	VIBRANT-based	1.78954	2.26939	2.90567	2.05244	1.0737	0.945727	1.97991	2.78539	1.36359	4.14321	5.91425	6.48708	5.06178	4.13579	2.33709	6.56868	4.09987	0	6.14775	3.89604	4.46773	8.07797	8.5329	3.74581	2.08054	1.87924	1.82618	1.41293	2.3753	1.82869	1.48684	1.02687	2.59737	2.40731
127-1_vRhyme_bin_139	14868	54.84	Low-quality	31.56	AAI-based (medium-confidence)	taxid assigned	Viruses	Uroviricota	Caudoviricetes	no support	no support	no support	no support	Lytic	VIBRANT-based	0.399402	0.98455	1.06193	0.973954	0.222636	0	0	0	0	0.853126	0.301164	21.6363	20.7895	31.2775	9.83744	0.722592	0	0	0.265047	0.347515	0.389678	0.497267	0.185331	0.231133	0	0	0	0.167416	0	0	0	0	0.467791	0.494761
127-1_vRhyme_bin_14	5558	47.7	Low-quality	10.56	HMM-based (lower-bound)	taxid assigned	Viruses	Uroviricota	Caudoviricetes	NA	Peduoviridae	Arsyunavirus	Arsyunavirus RSY1	Temperate	VIBRANT-based/eggnog-mapper-based	4.13434	4.3421	3.86339	3.33247	2.14829	4.00222	1.72829	0	3.03211	4.91934	6.23305	10.1135	7.4762	6.52656	4.02738	4.46533	0.900797	0	12.0146	1.72831	0.826064	12.8081	9.67832	3.97209	1.80351	9.15374	9.27941	6.92297	6.10338	1.59786	5.03675	6.32731	14.1561	12.5632
127-1_vRhyme_bin_141	94953	53.68	High-quality	95.89	HMM-based (lower-bound)	taxid assigned	Viruses	Uroviricota	Caudoviricetes	no support	no support	no support	no support	Temperate	eggnog-mapper-based	3.80131	3.90826	3.25409	2.60321	6.36212	0	0	0	0	3.69882	14.7353	14.36	8.23843	4.59243	1.47834	0	0	0	4.532	4.8912	5.88064	6.0155	13.2708	0	4.23379	0	0.337521	0.502442	0	0	0.781726	0	0.552794	0.834303
127-1_vRhyme_bin_143	13460	53.16	Low-quality	16.59	AAI-based (high-confidence)	taxid assigned	Viruses	Uroviricota	Caudoviricetes	NA	Peduoviridae	Phitrevirus	Phitrevirus phi3	Lytic	VIBRANT-based	14.8467	12.6831	10.909	10.7333	9.16071	5.06911	0	0	3.0975	34.8153	33.3018	40.5803	33.3808	17.7127	10.3282	5.89663	5.86605	0	7.60145	5.43902	3.86585	10.3579	4.53939	6.35571	12.0135	14.1228	17.2585	13.5768	14.4028	15.0942	9.89486	14.8724	17.0762	10.9387
127-1_vRhyme_bin_144	19248	48.79	Low-quality	22.69	AAI-based (medium-confidence)	taxid assigned	Viruses	Uroviricota	Caudoviricetes	NA	NA	Mardecavirus	no support	Lytic	VIBRANT-based	1.47551	4.79943	4.15062	3.18426	1.04413	0	0.499056	0	0	4.8619	3.5507	7.29256	5.71736	16.3886	8.41293	3.41387	0.588449	0	0.547198	0.680541	0.783748	0.746272	0.261418	0	0.35632	2.1386	2.6409	2.57561	1.26672	0	4.81861	0	0.643641	0.405693
127-1_vRhyme_bin_145	18021	54.38	Low-quality	19.42	AAI-based (high-confidence)	taxid assigned	Viruses	Uroviricota	Caudoviricetes	no support	no support	no support	no support	Lytic	VIBRANT-based	0.372503	0.548845	3.63594	0.579302	0.314885	0	0	46.9818	0	13.1075	11.6259	13.9027	8.49425	2.48235	0.268036	0	0	0	7.05323	3.02462	1.18894	2.78979	3.62318	0.710768	0	0	0.518211	0.201431	0	0	0	0.878597	0.434189	0.904312
127-1_vRhyme_bin_146	11626	57.61	Low-quality	20.67	HMM-based (lower-bound)	taxid assigned	Viruses	Uroviricota	Caudoviricetes	no support	no support	no support	no support	Temperate	VIBRANT-based/eggnog-mapper-based	2.75376	3.55611	3.87046	4.02631	1.22023	0.901471	0	0	0	5.04297	8.91917	10.5678	5.89154	8.00429	5.44673	2.92271	0.508297	0	4.71459	3.17355	4.5321	4.01546	1.64878	1.50481	2.20087	2.36044	3.13088	2.49784	0.809239	1.26922	2.29845	1.03338	4.38397	3.58222
127-1_vRhyme_bin_148	17536	37.88	Low-quality	31.63	AAI-based (medium-confidence)	taxid assigned	Viruses	Uroviricota	Caudoviricetes	no support	no support	no support	no support	Lytic	VIBRANT-based	0.323912	0	0	0	0	0	0	0	0	0.626884	1.8546	6.57579	0.596214	0.219284	0	0	0	0	0.347297	0.315392	0.268053	0	0	0	0	0	0	0	0	0	0	0	0.123944	0
127-1_vRhyme_bin_149	4616	56.63	Low-quality	3.95	HMM-based (lower-bound)	taxid assigned	Viruses	Uroviricota	Caudoviricetes	Thumleimavirales	Hafunaviridae	Haloferacalesvirus	no support	Lytic	VIBRANT-based	0.727131	0.471396	0.991928	1.09433	8.09303	2.01562	2.67283	0	9.45047	1.12969	1.53164	4.2795	2.09076	0.638673	0.6253	0	0.72901	0	0	0	0	1.32711	0.181679	0	0	0.166997	0	0.202215	0	0	0	0	0.541485	0.196137
127-1_vRhyme_bin_15	4902	22.28	Low-quality	0.83	HMM-based (lower-bound)	taxid assigned	Viruses	Nucleocytoviricota	Megaviricetes	Imitervirales	Mimiviridae	Cotonvirus	Cotonvirus japonicum	Unknown	-	11.5347	2.78442	3.25309	0.412193	1.42288	0	0	0	0	6.41143	3.70186	8.64937	10.6642	0.235335	0	0	0.820424	0	0.993914	1.33609	0.557506	3.05956	1.46639	0.509846	4.35878	1.06932	1.90508	0.486622	0	0	1.24022	0	0.487724	0.55408
127-1_vRhyme_bin_150	4298	59.66	Low-quality	12.76	HMM-based (lower-bound)	taxid assigned	Viruses	Uroviricota	Caudoviricetes	no support	no support	no support	no support	Unknown	-	17.601	12.887	14.4002	9.20649	6.82142	4.00604	2.44	2.4023	2.28725	19.5763	23.6875	17.413	12.1941	9.99068	4.76948	12.9245	11.9734	0	18.5542	16.119	9.07997	21.232	30.0486	2.32598	13.2568	5.30883	5.45668	5.79138	2.34313	7.2479	4.90144	4.60944	8.16697	6.47744
127-1_vRhyme_bin_151	6744	63.78	Low-quality	15.27	AAI-based (medium-confidence)	taxid assigned	Viruses	Uroviricota	Caudoviricetes	no support	no support	no support	no support	Temperate	eggnog-mapper-based	30.0147	45.2886	63.3985	62.9181	54.3593	30.7321	51.734	18.0234	26.4856	51.0121	67.0244	57.178	43.4878	57.7603	45.5507	77.7999	52.8674	1.33292	46.0665	27.689	31.8027	45.6055	50.8244	107.587	44.5512	47.5956	47.8207	55.2556	57.0005	110.555	57.2124	73.1812	73.98	65.8485
127-1_vRhyme_bin_152	7708	34.21	Low-quality	5.01	AAI-based (medium-confidence)	taxid assigned	Viruses	Uroviricota	Caudoviricetes	no support	no support	no support	no support	Temperate	eggnog-mapper-based	5.82831	5.03006	6.18604	4.21607	2.68402	3.60734	0.594525	0	4.64602	2.99865	3.79125	7.23006	7.82544	7.68275	1.88761	0	0.543055	0	5.78178	5.85352	1.5033	2.41165	4.19657	1.38479	10.3352	5.4804	5.52084	3.70022	2.28643	0	2.67803	0.619334	4.55392	4.65428
127-1_vRhyme_bin_153	24624	41.81	Medium-quality	59.72	AAI-based (high-confidence)	taxid assigned	Viruses	Uroviricota	Caudoviricetes	no support	no support	no support	no support	Lytic	VIBRANT-based	0.356496	0	0	0	0	0	0	0	0	0.389201	1.26333	21.6733	1.31733	0.645475	0.100473	0	0	0	2.11247	1.5752	2.28629	1.89587	2.32077	0	0	1.05811	0.607664	0.943466	0	0	1.94072	0	0.29128	0.919191
127-1_vRhyme_bin_154	45932	53.56	Medium-quality	88.3	AAI-based (high-confidence)	taxid assigned	Viruses	Uroviricota	Caudoviricetes	no support	no support	no support	no support	Temperate	eggnog-mapper-based	0.640803	2.2567	2.30651	2.26917	1.04754	0	0	3.20049	0	4.51358	4.16622	18.9722	14.1302	6.44355	1.26963	0.170439	0.900597	0	8.62783	7.95821	7.48017	6.07981	6.42162	0	1.55635	0.637737	0.427424	0.659333	0.450047	0	1.00963	0.583754	1.1475	1.79863
127-1_vRhyme_bin_155	9556	53.41	Low-quality	3.76	HMM-based (lower-bound)	taxid assigned	Viruses	Uroviricota	Caudoviricetes	no support	no support	no support	no support	Lytic	VIBRANT-based	1.26986	4.90604	4.27929	1.49774	1.22475	0	0	0	3.04029	11.6218	29.2983	20.7729	13.7464	6.31773	1.02327	3.79985	1.53742	0	5.45844	4.17323	1.95615	3.02844	2.44473	0.234295	0	0	0	0	0	0	0	0.682737	0	0.544774
127-1_vRhyme_bin_156	4466	53.72	Low-quality	5.51	AAI-based (high-confidence)	taxid assigned	Viruses	Uroviricota	Caudoviricetes	no support	no support	no support	no support	Lytic	VIBRANT-based	0.751553	3.89783	3.53532	1.01798	0.608834	0	0	0	0	7.38449	28.6539	25.2448	17.2879	7.46227	0.606732	0.354316	0	0	4.84508	4.0737	4.40592	3.87855	4.61404	0.956019	0	0	0	0	0	0	0	0.481017	0.267669	0.253405
127-1_vRhyme_bin_157	20358	33.28	Low-quality	32.7	HMM-based (lower-bound)	taxid assigned	Viruses	Uroviricota	Caudoviricetes	no support	no support	no support	no support	Lytic	VIBRANT-based	1.06532	0.621876	0.698	0.818828	3.51906	0	0	0	0	0.865363	0.972403	13.5848	3.15383	4.0296	1.35994	0.548183	0	0	0.795401	0	0.284593	0	0	0	2.69514	0	0	0	0	0	0.388917	0	0.443065	0.661525
127-1_vRhyme_bin_159	7572	56.15	Low-quality	6.51	HMM-based (lower-bound)	no taxid assigned								Lytic	VIBRANT-based	0.340976	0.28737	0.187663	0	0.390318	0	0	0	0	0	0.24899	11.9201	6.07186	1.96365	0	0	0	0	2.99959	1.53772	0	3.29189	0.15822	0	3.27469	0.264689	0.210225	0.465699	0	0	0.504147	0	0	0
127-1_vRhyme_bin_16	8657	53.97	Low-quality	11.12	AAI-based (medium-confidence)	no taxid assigned								Lytic	VIBRANT-based	1.31226	2.99339	1.98796	0.972512	3.81001	0	0	0	0	2.24665	3.94732	7.04969	4.69151	1.19932	0	0	0	0	3.84029	4.0602	0.972313	2.02528	1.12096	0	7.34349	0	0	0.179705	0	0	0	0.248149	0.313832	0.75822
127-1_vRhyme_bin_160	15673	55.97	Low-quality	24.78	AAI-based (medium-confidence)	taxid assigned	Viruses	Uroviricota	Caudoviricetes	no support	no support	no support	no support	Lytic	VIBRANT-based	0.494201	3.1301	2.98186	2.25611	1.53875	0	0	0	0	4.5591	3.59375	8.77154	8.87735	1.78288	0	0	0.53415	0	3.06749	2.6559	4.24067	3.54468	3.50859	0	0.572242	0	0	0	0	0	0	0	0	0
127-1_vRhyme_bin_161	11663	58.76	Low-quality	21.16	AAI-based (high-confidence)	taxid assigned	Viruses	Uroviricota	Caudoviricetes	no support	no support	no support	no support	Temperate	eggnog-mapper-based	16.8243	30.6822	40.0709	28.1092	19.9482	21.8142	36.1182	12.543	6.23136	31.3219	19.6003	46.0892	44.1095	21.8595	8.56591	15.6812	9.61293	0	54.0305	55.5637	12.8221	43.1968	49.4399	4.01794	8.41367	17.0259	14.4856	10.5199	9.48691	4.47504	13.4439	8.81389	6.67156	11.0328
127-1_vRhyme_bin_162	6197	55.06	Low-quality	5.31	AAI-based (medium-confidence)	taxid assigned	Viruses	Uroviricota	Caudoviricetes	NA	Kyanoviridae	no support	no support	Lytic	VIBRANT-based	3.99967	4.27742	3.03189	1.95634	0.629538	0	0	0	0	8.46028	22.7036	12.699	12.2426	1.69609	0.351705	0	1.01982	0	1.87304	0.986428	1.44649	2.55655	2.99655	1.02506	0.93647	0.422932	0.753484	0.920488	0.256595	0	1.32328	0	1.8238	0.986159
127-1_vRhyme_bin_163	16579	49.95	Low-quality	38.88	AAI-based (medium-confidence)	taxid assigned	Viruses	Uroviricota	Caudoviricetes	NA	NA	NA	Pseudomonas phage PS-1	Temperate	VIBRANT-based/eggnog-mapper-based	9.18816	4.43857	5.55211	4.38751	3.77213	0.91598	0	0	0	4.33546	7.07902	19.1999	17.7223	13.6382	6.7863	3.30037	1.44557	0	7.06598	1.92696	1.23301	7.08419	3.63481	1.16202	3.96181	1.34838	1.40821	1.05096	0.887184	0	1.52651	3.71448	3.43477	3.8636
127-1_vRhyme_bin_164	11638	34.82	Low-quality	4.01	HMM-based (lower-bound)	taxid assigned	Viruses	Uroviricota	Caudoviricetes	NA	Arenbergviridae	Wroclawvirus	Wroclawvirus PA5oct	Lytic	VIBRANT-based	36.8712	18.2721	11.3823	15.3942	5.92216	0	0	0	0	11.1533	18.5084	18.2573	11.7248	14.7695	7.30375	12.2656	1.29764	0	0.658747	0.293891	0	0	0	1.53905	15.9795	9.52476	7.95135	6.24707	4.21281	0	9.05069	6.41952	9.00168	10.4536
127-1_vRhyme_bin_165	4072	58.37	Low-quality	8.73	AAI-based (medium-confidence)	taxid assigned	Viruses	Uroviricota	Caudoviricetes	no support	no support	no support	no support	Lytic	VIBRANT-based	2.40941	15.3511	16.2075	14.969	7.83873	0	0	0	0	6.5415	1.90989	4.96955	4.34514	2.48677	0.520778	0	0	0	0.545465	0.732729	0.697989	1.86753	0.176529	0	2.97991	3.48324	2.05884	5.80716	2.24538	0	19.8259	0.605716	4.53697	1.08391
127-1_vRhyme_bin_166	13257	53.7	Low-quality	36.78	AAI-based (high-confidence)	taxid assigned	Viruses	Uroviricota	Caudoviricetes	no support	no support	no support	no support	Lytic	VIBRANT-based	2.20074	2.19347	2.42959	1.956	2.20263	1.03257	1.15668	0	1.38377	2.61525	3.87537	11.3998	7.07768	2.98765	0.964212	0.364367	0.755318	0	4.02647	0	0	14.4523	12.2091	1.05652	0	1.5002	1.17672	0.42246	0.969561	1.81389	0.575907	1.03228	0.631205	1.87807
127-1_vRhyme_bin_167	13177	36.71	Low-quality	4.9	AAI-based (medium-confidence)	taxid assigned	Viruses	Uroviricota	Caudoviricetes	NA	Arenbergviridae	Wroclawvirus	Wroclawvirus PA5oct	Lytic	VIBRANT-based	0.489845	1.44116	1.71343	1.4184	0.233263	0	0	0	0	1.67922	5.3118	8.65358	3.2755	2.89879	1.2964	0.328657	0	0	0.516559	0	0	0.849637	0	0	3.48326	0.456301	0.579854	0.897274	0	0	0.472107	0	1.1876	0.944736
127-1_vRhyme_bin_169	4718	52.14	Low-quality	13.45	AAI-based (high-confidence)	taxid assigned	Viruses	Uroviricota	Caudoviricetes	NA	NA	Perisivirus	no support	Lytic	VIBRANT-based	0.875582	0.628915	1.37206	3.71166	3.6834	0	0	0	0	0.836418	0.899118	6.50174	14.0064	33.6612	6.41746	0.582521	0	0	1.51864	0.447309	1.36703	1.61183	1.77751	2.63761	0.670928	0	0	0.439652	0	1.33212	0	0	0	3.28622
127-1_vRhyme_bin_17	41827	37.31	Medium-quality	65.52	HMM-based (lower-bound)	taxid assigned	Viruses	Uroviricota	Caudoviricetes	no support	no support	no support	no support	Temperate	VIBRANT-based/eggnog-mapper-based	2.24688	2.42143	1.67977	1.85582	0.808349	0	0	0	0	1.70834	3.57782	8.46654	2.78805	1.29016	0.429538	0	0	0	1.31901	0.815988	0.8311	1.12117	1.35194	0	2.30191	2.488	2.5067	2.01839	1.25772	0	2.63997	1.2935	2.60337	2.27819
127-1_vRhyme_bin_170	21979	40.14	Low-quality	7.22	AAI-based (medium-confidence)	taxid assigned	Viruses	Uroviricota	Caudoviricetes	NA	Arenbergviridae	Wroclawvirus	Wroclawvirus PA5oct	Lytic	VIBRANT-based	3.74729	4.10408	3.17513	1.30237	5.23891	0	0	0	0	2.05836	5.73651	13.6497	10.5384	2.35025	0	0	0	0	1.65603	1.30454	0.507312	1.20137	0.25619	0.630152	3.30048	0.420869	0.376608	0.627597	0.313505	0	1.70468	0.311319	1.94811	1.73523
127-1_vRhyme_bin_171	54651	55.07	High-quality	100	AAI-based (medium-confidence)	taxid assigned	Viruses	Uroviricota	Caudoviricetes	no support	no support	no support	no support	Temperate	eggnog-mapper-based	0	0	6.0496	0	0	0	0	0	0	4.03331	6.66243	26.898	17.9928	17.0511	10.9661	0	0	0	4.7866	1.4248	0	4.34452	3.02081	15.4829	0	0	0	0	0	0	0	0	12.5554	12.4952
127-1_vRhyme_bin_172	32581	54.63	Medium-quality	51.39	HMM-based (lower-bound)	taxid assigned	Viruses	Uroviricota	Caudoviricetes	no support	no support	no support	no support	Lytic	VIBRANT-based	0.895466	0.825721	4.29356	0.739034	0.464446	0	0	70.6511	0	9.71991	11.0887	14.1522	8.54496	2.92308	0.34894	0	0.312372	0	6.02119	3.31464	1.46622	3.31955	2.66591	0	0.680092	0	0	0.200546	0	0	0.34282	0	0.336885	0.73986
127-1_vRhyme_bin_173	11119	53.12	Not-determined	NA	NA	taxid assigned	Viruses	Uroviricota	Caudoviricetes	NA	NA	NA	Shigella phage SfIV	Temperate	eggnog-mapper-based	18.9246	19.9967	18.6301	15.3252	17.6601	10.5992	16.4064	4.09136	5.75472	25.8956	35.0356	40.5011	38.6849	26.9638	15.2681	30.0355	30.08	5.56625	49.2892	25.6167	43.7597	66.0181	118.285	10.3349	19.9044	8.56892	10.05	9.57015	8.22303	9.03161	10.732	14.712	17.4656	18.7685
127-1_vRhyme_bin_174	7691	60.42	Low-quality	19.2	AAI-based (medium-confidence)	taxid assigned	Viruses	Uroviricota	Caudoviricetes	no support	no support	no support	no support	Temperate	VIBRANT-based/eggnog-mapper-based	22.9283	31.8932	33.4826	37.8972	26.5306	11.861	11.6991	3.03057	9.81473	29.558	41.3056	41.6177	36.094	49.3816	24.4247	25.7505	17.5016	0	22.8895	14.4958	15.18	34.3322	49.1305	59.0479	25.655	64.4067	68.7284	60.6964	54.5478	46.2241	58.1461	55.2943	61.3948	59.9477
127-1_vRhyme_bin_175	4577	61.11	Low-quality	11.58	AAI-based (medium-confidence)	taxid assigned	Viruses	Uroviricota	Caudoviricetes	NA	NA	NA	Idiomarinaceae phage 1N2-2	Temperate	eggnog-mapper-based	13.7076	19.1894	17.8688	11.4044	10.5641	0.163558	0.26956	0	0	38.6752	39.4927	19.8605	15.785	4.95689	1.08108	0.982582	1.25526	0	23.1839	7.82261	5.32607	36.5987	42.9013	6.29094	14.4083	5.82732	7.34989	6.14081	4.16899	0	5.40581	2.05124	8.04903	10.0882
127-1_vRhyme_bin_176	26375	33.52	Low-quality	14.65	HMM-based (lower-bound)	taxid assigned	Viruses	Uroviricota	Caudoviricetes	no support	no support	no support	no support	Lytic	VIBRANT-based	158.348	99.0837	68.3152	49.9237	49.8786	0	0	3.13178	0	117.222	108.957	101.568	82.986	38.7088	4.50476	2.50086	4.70828	2.8872	11.3362	5.14581	2.26714	32.709	18.0558	10.8499	124.517	26.8769	21.691	23.7588	18.6142	0	22.6645	20.4196	21.0508	30.0015
127-1_vRhyme_bin_178	9424	56.53	Low-quality	14.07	HMM-based (lower-bound)	taxid assigned	Viruses	Uroviricota	Caudoviricetes	NA	NA	Xiamenvirus	no support	Lytic	VIBRANT-based	0	0	0	0	0.351247	0	0	0	0	0	0	6.79973	2.57443	1.21052	0	0	0	0	1.89312	0.579153	0	1.30007	0	0	2.88307	0.441705	0.394126	0.286138	0.15467	0	0.330059	0	0	0
127-1_vRhyme_bin_179	15724	56.69	Low-quality	20.11	HMM-based (lower-bound)	taxid assigned	Viruses	Uroviricota	Caudoviricetes	no support	no support	no support	no support	Lytic	VIBRANT-based	0.788158	0	0	0	0	0	0	0	0	1.48788	0	7.69106	2.00328	3.13029	0.610636	0	0.448901	0	1.76344	0.560002	0	0.403025	0.548582	0	0	0	0.209219	0.237452	0	0	0.287734	0.369382	0.41468	0.287893
127-1_vRhyme_bin_18	13091	40.72	Low-quality	3.12	AAI-based (medium-confidence)	taxid assigned	Viruses	Uroviricota	Caudoviricetes	NA	NA	Polybotosvirus	Polybotosvirus Atuph07	Lytic	VIBRANT-based	0.808623	1.05775	0.771889	0.758877	0	0	0	0	0	2.34697	9.34322	9.34838	3.48132	1.4785	0.499469	0	0	0	0.870237	0	1.32772	0	2.02251	0	1.20901	0	0	0	0	0	0	0	0	0
127-1_vRhyme_bin_180	8393	37.08	Low-quality	12.39	HMM-based (lower-bound)	taxid assigned	Viruses	Uroviricota	Caudoviricetes	no support	no support	no support	no support	Lytic	VIBRANT-based	0	0.306397	0.188118	0	0	0	0	0	0	0.654894	2.49905	8.66832	2.69903	10.8127	0	0	0	0	0.56343	0.381507	0.247468	0	0.456778	0	0	0	0	0	0	0	0	0	0	0
127-1_vRhyme_bin_181	8701	37.09	Low-quality	3.08	AAI-based (medium-confidence)	taxid assigned	Viruses	Uroviricota	Caudoviricetes	no support	no support	no support	no support	Lytic	VIBRANT-based	0.771506	0.318286	0.508085	0.328982	0.312499	0	0	0	0.524562	3.5635	3.68359	4.52221	2.38781	2.03295	0.28434	0	0	0	0.576424	0.376366	0.201017	0.485551	0.206535	0	10.429	0	0.17075	0.154957	0	0	0.276238	0	0.437143	0.143073
127-1_vRhyme_bin_182	7605	56.7	Not-determined	NA	NA	taxid assigned	Viruses	Uroviricota	Caudoviricetes	no support	no support	no support	no support	Temperate	VIBRANT-based/eggnog-mapper-based	9.43801	18.9361	28.1519	38.6136	31.9761	0	0	0	0	10.8969	15.3084	33.62	23.6533	46.8388	25.9248	34.4192	0	0	7.80089	5.03331	0	0	0	29.18	0	38.8013	39.7275	52.9548	52.3071	41.2313	41.2722	36.0313	39.154	33.7355
127-1_vRhyme_bin_183	25771	43.15	Medium-quality	69.61	AAI-based (high-confidence)	taxid assigned	Viruses	Uroviricota	Caudoviricetes	no support	no support	no support	no support	Lytic	VIBRANT-based	0	0	0	0	0	0	0	0	0	0.322659	0	8.49413	1.15467	0	0	0	0	0	0.695059	0.82173	0.954408	0.860661	0.990194	0	0	0	0	0	0	0	0	0	0	0
127-1_vRhyme_bin_184	24205	54.16	Low-quality	48.26	AAI-based (medium-confidence)	taxid assigned	Viruses	Uroviricota	Caudoviricetes	no support	no support	no support	no support	Temperate	eggnog-mapper-based	2.62401	2.14119	2.41348	2.12172	1.27963	0	0	0	0	3.82546	4.58583	11.4788	10.6878	4.55418	0.793361	0	0.922315	0	9.6618	9.72004	9.95832	6.20495	7.9391	0	0.762862	0	0.15345	0.218526	0	0	0.327105	0.105187	0.15714	0.341313
127-1_vRhyme_bin_185	81281	55.05	High-quality	100	AAI-based (medium-confidence)	taxid assigned	Viruses	Uroviricota	Caudoviricetes	no support	no support	no support	no support	Temperate	eggnog-mapper-based	0.663884	0.905342	3.5703	0.984005	0	0	0	57.313	0	1.23457	1.36273	9.92297	6.81081	5.78754	1.82412	0.976472	0.329188	0	3.7984	2.15235	0.828465	1.05514	4.80655	0	0.334273	0	0	0.805151	0	0	0	0	0	1.0721
127-1_vRhyme_bin_186	5496	49.73	Low-quality	4.31	HMM-based (lower-bound)	no taxid assigned								Lytic	VIBRANT-based	45.4271	41.7873	40.7072	36.7337	35.1906	10.9357	7.05528	0.874227	2.8587	26.0794	25.0848	41.1736	39.827	28.5697	10.032	11.8651	16.0538	0	9.07352	3.19108	1.45197	5.57308	1.4169	8.7538	34.6532	22.862	21.0852	23.1733	16.9495	3.77868	25.0048	12.392	16.7677	17.1939
127-1_vRhyme_bin_187	4881	34.46	Low-quality	17.12	AAI-based (medium-confidence)	taxid assigned	Viruses	Uroviricota	Caudoviricetes	NA	NA	Inhavirus	no support	Lytic	VIBRANT-based	0	0.16211	0	0	0	0	0	0	0	0.490867	0.917375	4.3762	1.45548	0.735302	0.74824	0	0	0	0.484416	0.715649	0.425527	0	1.64452	0	0	0	0	0	0	0	0	0	0	0
127-1_vRhyme_bin_188	9153	60.99	Low-quality	22.69	AAI-based (medium-confidence)	taxid assigned	Viruses	Uroviricota	Caudoviricetes	no support	no support	no support	no support	Temperate	eggnog-mapper-based	24.0614	31.6832	37.2251	30.9793	31.2178	7.62967	0	0	0	19.817	23.2244	23.1263	15.5525	15.5445	5.50251	3.5759	0	0	3.34255	0	0	9.32377	5.96861	9.70481	33.5749	41.2505	41.6114	42.9677	34.6295	15.1064	55.5624	40.8902	39.0385	34.4594
127-1_vRhyme_bin_189	7197	61.03	Low-quality	20.58	AAI-based (medium-confidence)	taxid assigned	Viruses	Uroviricota	Caudoviricetes	no support	no support	no support	no support	Temperate	eggnog-mapper-based	15.8206	17.1786	19.788	24.0511	12.6646	5.00765	7.68983	0	2.28062	10.9663	18.7959	23.3195	12.6647	17.2045	7.11257	3.10127	2.15539	0	4.26094	2.35598	2.71884	3.0525	2.87983	5.20898	10.6658	17.63	21.705	26.7031	22.7018	5.73323	26.1672	12.437	24.3712	16.8569
127-1_vRhyme_bin_190	7655	27.59	Low-quality	2.28	HMM-based (lower-bound)	taxid assigned	Viruses	Uroviricota	Caudoviricetes	no support	no support	no support	no support	Lytic	VIBRANT-based	2.02368	0.697714	0.825016	0.307947	0.293426	0	0	0	0	1.63858	1.23145	7.406	4.07989	0.452101	0	0	0	0	0.121678	0	0	0	0	0	0.895944	0.322239	0.429753	0.284519	0	0	0.461741	0	0.184554	0
127-1_vRhyme_bin_191	11023	61.9	Low-quality	16.61	HMM-based (lower-bound)	taxid assigned	Viruses	Uroviricota	Caudoviricetes	no support	no support	no support	no support	Unknown	-	29.5593	18.8968	24.8799	18.8957	15.2292	5.82113	12.8157	2.402	2.87455	21.5439	23.7743	26.6045	21.6572	16.268	10.1481	5.28121	9.35946	2.44648	23.088	9.10399	11.6823	75.964	42.3439	7.34517	31.4208	15.7486	17.3387	18.686	13.2835	6.33381	18.5598	12.1262	17.6276	14.3427
127-1_vRhyme_bin_192	5684	35.63	Low-quality	4.15	HMM-based (lower-bound)	taxid assigned	Viruses	Uroviricota	Caudoviricetes	no support	no support	no support	no support	Temperate	VIBRANT-based/eggnog-mapper-based	14.2176	8.90932	7.72215	5.89511	5.84443	0	0	0	0	7.51297	9.95083	13.5625	8.65466	4.30721	1.02598	0	1.81942	0	17.8872	18.6028	5.76966	10.2944	15.0282	0	15.6861	5.56036	5.20898	3.95952	3.00735	0	2.4128	0	4.83717	4.79841
127-1_vRhyme_bin_193	11654	37.79	Low-quality	4.07	AAI-based (medium-confidence)	taxid assigned	Viruses	Uroviricota	Caudoviricetes	NA	NA	Polybotosvirus	Polybotosvirus Atuph07	Lytic	VIBRANT-based	9.50423	4.15863	3.79342	2.09501	5.03149	3.11086	1.74681	0	3.17081	7.53419	9.48418	12.1686	9.28189	3.4316	1.17266	0.292998	0	0	1.22346	1.16771	0.88173	2.21136	1.73734	7.57297	15.3012	1.87852	1.08361	0.542865	0	0	0	3.98024	3.06793	2.73847
127-1_vRhyme_bin_194	7884	54.64	Low-quality	20.86	AAI-based (medium-confidence)	taxid assigned	Viruses	Uroviricota	Caudoviricetes	no support	no support	no support	no support	Lytic	VIBRANT-based	1.08069	2.23307	2.06271	2.75509	2.57912	0.84101	0.469474	0	0	30.9974	17.1879	13.2817	11.1701	5.60905	1.18051	1.1303	1.58239	0	6.1889	3.86754	3.07815	3.99221	2.85682	1.67088	0.602253	0.567094	0.538414	0.565664	0.857181	0	0.842859	2.68442	1.32327	3.12928
127-1_vRhyme_bin_196	8917	30.41	Low-quality	5.36	AAI-based (medium-confidence)	taxid assigned	Viruses	Uroviricota	Caudoviricetes	no support	no support	no support	no support	Lytic	VIBRANT-based	5.1539	1.39759	1.9654	0	0.464022	0	0	0	0	2.30758	1.37432	7.33043	5.41155	0.459989	0	0	0	0	0.490144	0.416216	0.220667	1.18447	0.644903	0	1.0058	0.466819	0.452239	0.139572	0	0	0	0	0.26812	0.253832
127-1_vRhyme_bin_197	123362	40.61	Medium-quality	63.36	HMM-based (lower-bound)	taxid assigned	Viruses	Uroviricota	Caudoviricetes	no support	no support	no support	no support	Temperate	eggnog-mapper-based	0	0	0	0	0	0	0	0	0	0.29247	1.12904	15.6461	15.9888	14.0064	1.59725	0	0	0	0	0	0	0	0	0	0	0	0	0	0	0	0	0.60175	0.542655	0.388055
127-1_vRhyme_bin_198	5950	33.61	Low-quality	14.06	AAI-based (high-confidence)	taxid assigned	Viruses	Uroviricota	Caudoviricetes	NA	NA	Ficleduovirus	Ficleduovirus FCV1	Lytic	VIBRANT-based	8.72196	5.15316	3.44964	0.424489	4.82813	0	0	0	1.68171	3.78989	3.4063	6.37014	11.1288	3.51146	1.98003	1.25974	0.758684	0	4.26284	1.01515	1.87398	6.70994	3.68473	0.0962603	1.10835	0.362756	0.267533	0.38348	0.111353	0	0.190098	0.0936045	0.146116	0.475508
127-1_vRhyme_bin_2	6562	53.73	Low-quality	5.6	HMM-based (lower-bound)	taxid assigned	Viruses	Uroviricota	Caudoviricetes	no support	no support	no support	no support	Temperate	eggnog-mapper-based	0.747571	0.844074	1.01056	1.20602	1.87364	6.4049	5.34509	13.2421	0.428032	1.39605	1.14925	7.78296	4.26921	7.42274	1.07722	1.25648	6.27889	0	1.05913	1.59696	4.74779	1.4808	4.67386	2.30109	4.6229	1.01027	0.61454	0.69543	0.545226	0	1.22812	0.642621	0.347783	0.896812
127-1_vRhyme_bin_20	4953	26.49	Low-quality	0.53	HMM-based (lower-bound)	no taxid assigned								Lytic	VIBRANT-based	4.27445	1.39784	1.30696	0.305961	0.453498	0	0	0	0	5.15031	1.90324	5.05837	4.87127	0	0	0	1.27596	0	0.824555	0.969713	0	1.10887	0.604705	0	2.34335	0.622537	1.69263	0.314094	0	0	1.91254	0	0.43882	0.274187
127-1_vRhyme_bin_200	9510	53.9	Low-quality	3.68	HMM-based (lower-bound)	taxid assigned	Viruses	Uroviricota	Caudoviricetes	NA	NA	NA	Thermoanaerobacterium phage THSA-485A	Lytic	VIBRANT-based	0.542981	0.936032	0.979533	0.849871	0.298346	0	0	0	0	3.24554	3.17199	8.8661	7.17423	4.42089	0.154852	0	1.06155	0	7.33823	9.74892	6.4371	3.48733	33.913	0	0.332854	0	0.156225	0.141775	0.139338	0	0	0.0836633	0	0.202303
127-1_vRhyme_bin_201	8216	36.57	Low-quality	2.41	AAI-based (medium-confidence)	taxid assigned	Viruses	Uroviricota	Caudoviricetes	no support	no support	no support	no support	Lytic	VIBRANT-based	0.628499	0.890841	1.17224	2.06992	0.345335	0	0	0	9.02732	2.45301	10.4697	27.6403	17.7503	19.9383	11.8084	4.38918	6.7331	0	0.462199	0.354297	0.266105	0.822742	0	0.63374	1.28426	4.46601	5.48948	2.54993	1.19349	2.91019	5.8681	0.43578	5.70088	3.25077
127-1_vRhyme_bin_202	4705	52.69	Low-quality	11.22	HMM-based (lower-bound)	taxid assigned	Viruses	Uroviricota	Caudoviricetes	no support	no support	no support	no support	Temperate	eggnog-mapper-based	11.7433	12.1926	14.631	16.1044	13.4929	20.3432	16.2393	0	12.2939	6.20061	7.86397	14.6096	14.6719	14.3844	9.12696	11.4702	10.7283	0	9.85276	3.86677	5.065	10.4609	8.25006	11.974	14.8573	13.7624	13.33	14.9674	13.9973	9.03118	10.6677	12.4461	13.3273	11.6659
127-1_vRhyme_bin_203	20406	55.19	Low-quality	40.03	HMM-based (lower-bound)	taxid assigned	Viruses	Uroviricota	Caudoviricetes	NA	Autographiviridae	no support	no support	Temperate	VIBRANT-based	14.892	13.3583	13.3314	10.3639	9.47796	0	0	0	0	15.3327	20.5919	23.2727	19.3054	11.9347	5.01129	5.94645	0	0	14.41	6.96485	8.19627	16.1488	19.6445	0	24.5353	0	7.48352	7.61362	0	0	8.90326	0	9.37302	8.08601
127-1_vRhyme_bin_204	17150	56.34	Low-quality	35.42	AAI-based (medium-confidence)	taxid assigned	Viruses	Uroviricota	Caudoviricetes	no support	no support	no support	no support	Lytic	VIBRANT-based	2.96577	7.92413	7.24533	11.4087	6.83813	4.55213	6.02757	0	2.5334	4.37191	6.88455	13.9907	10.6529	16.0093	9.44897	8.78963	8.89674	0	4.25301	3.66196	5.34787	6.58967	3.88403	18.113	4.29134	21.7188	24.1511	20.3255	18.6596	13.3204	18.0132	21.6748	19.067	18.8332
127-1_vRhyme_bin_205	6685	34.35	Low-quality	18.39	AAI-based (medium-confidence)	taxid assigned	Viruses	Uroviricota	Caudoviricetes	NA	NA	NA	Azospirillum phage Cd	Lytic	VIBRANT-based	0.308975	0	0.448745	0.377818	0.176843	0	0	0	1.12917	1.3282	1.16336	3.69976	2.92745	5.31123	0.414147	0	0	0	0.460872	0.206833	0	1.29556	0	0	1.53892	0	0	0	0	0	0	0	0.243845	0.35551
127-1_vRhyme_bin_206	8516	62.19	Low-quality	5.35	HMM-based (lower-bound)	taxid assigned	Viruses	Uroviricota	Caudoviricetes	no support	no support	no support	no support	Temperate	eggnog-mapper-based	6.82153	4.59926	3.2816	2.82744	0.666339	0.552552	0	0	0	3.90571	3.68059	9.80667	5.88673	4.15423	0.73321	0	0.327687	0	0.412262	0	0	0	0	0.409648	2.0134	2.80608	3.50166	2.81328	1.46265	0	1.92587	0.345686	3.30513	2.85718
127-1_vRhyme_bin_207	8630	57.27	Low-quality	20.45	AAI-based (medium-confidence)	taxid assigned	Viruses	Uroviricota	Caudoviricetes	no support	no support	no support	no support	Temperate	VIBRANT-based/eggnog-mapper-based	0.867605	2.22341	2.87235	1.69747	1.12329	0.421332	0	0	0	3.78879	5.43431	10.2726	6.39918	2.59922	0.607487	0.791332	0	0	4.94821	2.63937	1.79871	3.69607	2.17952	0.989474	3.33172	0.553802	0.491872	0.516767	0	0	0.425958	0.673019	2.56888	1.8228
127-1_vRhyme_bin_208	8869	41.29	Low-quality	2.79	AAI-based (medium-confidence)	taxid assigned	Viruses	Uroviricota	Caudoviricetes	NA	Arenbergviridae	Wroclawvirus	Wroclawvirus PA5oct	Lytic	VIBRANT-based	3.9009	3.76939	2.4389	1.38593	4.31877	0	0	0	0	2.01815	6.56333	13.9434	10.1411	2.70261	0.119552	0	0	0	2.1166	1.85439	0.295814	1.38142	0.189115	0.59295	2.49837	0.434579	0.227343	0.561311	0.433283	0	1.78545	0.331927	2.79373	2.07992
127-1_vRhyme_bin_209	7263	58.94	Low-quality	13	HMM-based (lower-bound)	taxid assigned	Viruses	Uroviricota	Caudoviricetes	NA	NA	Gesputvirus	Gesputvirus gsput1	Lytic	VIBRANT-based	50.3719	64.3858	64.9984	66.7681	41.6528	21.3652	22.7628	0	13.3177	49.191	56.5891	65.8289	45.8984	56.4743	36.805	41.6357	34.3198	0	12.3214	7.23417	8.44364	13.2915	10.7383	72.7146	57.6023	120.548	120.455	108.069	91.1679	55.4757	112.847	76.9347	95.2972	89.206
127-1_vRhyme_bin_21	10751	49.51	Low-quality	3.51	HMM-based (lower-bound)	taxid assigned	Viruses	Uroviricota	Caudoviricetes	NA	NA	Immutovirus	Immutovirus immuto	Lytic	VIBRANT-based	0	0.55199	0	0	0	0	0	0	1.01236	2.83158	5.89665	7.97713	3.86501	2.30104	0	0	0	0	1.43952	0.846113	0.518566	0.648394	1.41523	0.794267	0	0	0.167804	0.202585	0.431388	0	0	0	0.778335	0.221057
127-1_vRhyme_bin_210	5794	32.71	Low-quality	2.77	HMM-based (lower-bound)	taxid assigned	Viruses	Uroviricota	Caudoviricetes	NA	NA	NA	Yangshan Harbor Nitrososphaeria virus	Unknown	-	0.802101	0.648685	0.190751	0	0	0	0	0	0	0.316219	1.83036	4.9894	4.67316	10.8622	1.342	3.09041	0	0	0.123662	0	0	0	0	0.134798	0	0.345914	0.109894	0	0	0	0.805266	0	0.806519	0.585973
127-1_vRhyme_bin_211	4416	38.88	Low-quality	3.3	HMM-based (lower-bound)	taxid assigned	Viruses	Uroviricota	Caudoviricetes	NA	NA	Cheoctovirus	Mycobacterium virus Mozy	Lytic	VIBRANT-based	22.7434	16.0814	11.1908	6.82522	2.62353	0	0	0	0	13.883	15.263	10.5469	5.85823	0.551494	0	0	0	0	1.57382	0	0	15.355	9.38683	1.78041	4.95795	2.30419	1.82636	1.1743	0.75017	1.14477	1.37671	0.270257	2.19021	2.614
127-1_vRhyme_bin_212	4249	35.44	Low-quality	2.45	HMM-based (lower-bound)	taxid assigned	Viruses	Uroviricota	Caudoviricetes	NA	NA	NA	Streptomyces phage Ibantik	Lytic	VIBRANT-based	0	0.977668	1.00329	1.03034	2.3093	3.90122	3.79553	0	2.41692	0.663387	6.37842	8.69351	6.46703	18.3716	7.76353	15.6021	1.10104	0	0	0	0	0	0.310154	5.74722	3.16619	2.46732	2.42263	2.51413	4.08539	0	2.19615	13.8942	7.41713	5.51338
127-1_vRhyme_bin_213	16691	37.24	Low-quality	14.16	AAI-based (medium-confidence)	taxid assigned	Viruses	Uroviricota	Caudoviricetes	no support	no support	no support	no support	Lytic	VIBRANT-based	0.433122	0.924424	1.13513	2.4615	0.219568	0	0	0	0	1.39324	4.95595	16.5116	7.57299	8.24781	7.51013	0.768412	1.11624	0	0.360587	0	0	0	0	0	2.79733	1.93049	2.05999	1.80199	0.444585	0	1.90592	0	2.06396	1.13232
127-1_vRhyme_bin_214	21533	37.79	Low-quality	38.17	AAI-based (medium-confidence)	taxid assigned	Viruses	Uroviricota	Caudoviricetes	no support	no support	no support	no support	Lytic	VIBRANT-based	0.623496	2.14048	0.46927	3.50321	0.812544	0	0	0	0	1.11267	5.62549	12.202	3.18093	4.08353	0.579948	0	0	0	0.239575	0	0	0.74556	0	0	0	0	0	0.457568	0	0	2.22587	0.583805	3.49747	3.31634
127-1_vRhyme_bin_215	5046	37.16	Low-quality	9.07	AAI-based (high-confidence)	taxid assigned	Viruses	Uroviricota	Caudoviricetes	NA	NA	NA	Methanoculleus virus L4768	Lytic	VIBRANT-based	118.911	94.4384	70.7772	73.9794	46.2242	0	9.39601	0	95.2878	77.4229	79.8173	91.7278	65.4533	37.7983	22.005	33.125	76.2853	3.11242	38.125	13.6575	12.4134	33.0715	25.0008	107.902	161.9	100.275	90.4744	82.9752	69.1174	81.0136	89.7177	48.6433	63.6622	67.8218
127-1_vRhyme_bin_216	19478	37.61	Low-quality	19.68	HMM-based (lower-bound)	taxid assigned	Viruses	Uroviricota	Caudoviricetes	no support	no support	no support	no support	Temperate	eggnog-mapper-based	0.530213	0.690595	0.453933	0.267985	1.30492	0	0	0	0	1.42543	2.67393	8.2701	3.88814	3.04687	1.03126	0.37199	0	0	0.382562	0	0	0	0	0	1.43554	0.356182	0.294206	0	0	0	0.413747	0	0.937324	0.203357
127-1_vRhyme_bin_217	10641	56.23	Low-quality	26.2	AAI-based (medium-confidence)	taxid assigned	Viruses	Uroviricota	Caudoviricetes	no support	no support	no support	no support	Lytic	VIBRANT-based	0.485269	2.32373	2.68562	2.46851	1.07765	0	0	0	0	3.21845	1.72748	4.07507	4.57259	0.79502	0	0	0	0	1.60927	1.04635	2.09571	1.88588	1.59874	0	0.520583	0	0	0.136453	0	0	0.318884	0.0972023	0.142978	0.202072
127-1_vRhyme_bin_218	5905	56.17	Low-quality	12.69	AAI-based (high-confidence)	taxid assigned	Viruses	Uroviricota	Caudoviricetes	NA	Kyanoviridae	NA	Synechococcus phage S-CRM01	Unknown	-	0.306065	0	0	0	0	0	0	0	0	2.64927	3.1928	7.34341	1.65707	2.51799	0.169585	0.169246	0.555975	0	0.485348	0.431336	0	0	0	0.89058	0	3.05471	2.6418	2.37111	1.18934	0	1.00562	0.336849	0.662533	0
127-1_vRhyme_bin_219	5102	61.03	Low-quality	17.03	AAI-based (medium-confidence)	taxid assigned	Viruses	Uroviricota	Caudoviricetes	NA	NA	Mareflavirus	Mareflavirus ZP6	Lytic	VIBRANT-based	32.2355	40.4004	46.1408	64.1576	44.4888	45.0455	46.7408	0	19.9907	29.0602	41.5723	44.0069	35.8879	51.2012	34.2674	67.5307	47.3923	2.57197	25.2781	14.1209	16.5195	25.5043	19.2551	96.2371	47.2045	108.542	118.56	105.279	100.642	127.899	117.221	124.679	83.1774	101.725
127-1_vRhyme_bin_22	27413	34.98	Low-quality	8.55	AAI-based (medium-confidence)	taxid assigned	Viruses	Uroviricota	Caudoviricetes	no support	no support	no support	no support	Lytic	VIBRANT-based	0.291971	0.519559	0.645074	0.651091	0	0	0	0	0	0.66836	4.17813	8.41302	1.6136	0.519019	0	0	0	0	0.237847	0	0	0	0	0	2.2902	0.230585	0.309696	0.310237	0	0	0.195989	0	0.329038	0.185776
127-1_vRhyme_bin_220	4294	33.67	Low-quality	10.52	AAI-based (medium-confidence)	no taxid assigned								Lytic	VIBRANT-based	36.4372	27.6406	20.407	14.1951	13.8758	1.64376	0	0	0	31.0822	41.2722	39.7207	29.5927	14.9851	1.37182	0	3.00091	0	4.12143	2.05065	0.45824	11.0686	5.49637	4.23189	31.33	6.35499	6.40089	6.71459	5.09179	0	6.98036	13.7486	10.1486	12.6243
127-1_vRhyme_bin_221	47671	45.17	Low-quality	44.6	AAI-based (high-confidence)	taxid assigned	Viruses	Uroviricota	Caudoviricetes	no support	no support	no support	no support	Temperate	VIBRANT-based/eggnog-mapper-based	0	3.84666	3.2491	3.96306	0.672055	0	0	0	0	4.41692	9.8082	23.3741	21.1588	20.5157	6.50335	0.581763	0.18078	0	1.6037	1.28536	1.69233	3.96591	0.429748	0	0	0	0	0	0	0.885621	3.24761	0	0	0
127-1_vRhyme_bin_224	8008	35.69	Low-quality	24.24	AAI-based (medium-confidence)	taxid assigned	Viruses	Uroviricota	Caudoviricetes	no support	no support	no support	no support	Lytic	VIBRANT-based	0	0	0	0	0	0	0	0	0	0.439987	1.26545	7.01937	2.37685	2.97718	1.54473	0.457599	0	0	0.241575	0.545249	0	0	0	0	0	0	0	0	0	0	0	0	0	0
127-1_vRhyme_bin_225	4588	35.4	Low-quality	5.62	AAI-based (medium-confidence)	taxid assigned	Viruses	Uroviricota	Caudoviricetes	NA	NA	NA	Rhizobium phage vB_RleS_L338C	Lytic	VIBRANT-based	2.92627	3.06121	2.64981	2.86262	1.85523	1.53843	0	0	3.67317	3.19472	3.69838	7.17603	5.8139	4.27449	0.950094	0.30859	1.86048	0	5.59078	3.48953	2.97831	2.67041	3.57741	0.27237	6.26695	2.78906	2.70623	2.10231	1.12639	0	1.41755	0.485568	3.00819	2.812
127-1_vRhyme_bin_226	11138	37.43	Low-quality	4.56	AAI-based (medium-confidence)	taxid assigned	Viruses	Uroviricota	Caudoviricetes	NA	Arenbergviridae	Wroclawvirus	Wroclawvirus PA5oct	Lytic	VIBRANT-based	0	0.266405	0	0	0	0	0	0	0	1.01229	6.72856	7.0655	2.28657	0.517871	0.121641	0	0	0	0	0	0.539807	0	0	0	0	0	0	0	0	0	0	0	0	0
127-1_vRhyme_bin_227	16269	64.68	Low-quality	47.86	AAI-based (medium-confidence)	taxid assigned	Viruses	Uroviricota	Caudoviricetes	NA	NA	NA	Paracoccus phage vB_PmaS-R3	Lytic	VIBRANT-based	2.96767	4.21917	4.80388	3.38438	3.55335	0	0	0	0	6.45385	7.50362	12.4186	8.43679	5.53874	1.24191	0	0	0	2.89786	1.84738	1.76045	5.67407	7.00312	1.88506	1.78355	2.28381	2.23736	1.64473	1.73487	0	1.12976	0.445037	2.27781	3.69376
127-1_vRhyme_bin_228	25710	41.73	Medium-quality	65.67	AAI-based (high-confidence)	taxid assigned	Viruses	Uroviricota	Caudoviricetes	no support	no support	no support	no support	Lytic	VIBRANT-based	0.793341	1.01562	0.804483	0.248871	1.33808	0	0	0	0	0.553659	1.2833	9.04525	2.49209	0.498557	0	0	0	0	0.749658	0.888782	0.659041	1.05168	0.424044	0	0.718206	0	0	0	0	0	0	0	0.388875	0.33894
127-1_vRhyme_bin_229	7682	58.45	Low-quality	5.33	HMM-based (lower-bound)	no taxid assigned								Lytic	VIBRANT-based	0.739407	2.52354	2.89796	2.25764	1.04646	0	0	0	0	3.22895	4.3256	6.41827	4.41453	2.48616	0.306721	0	0	0	0.94202	0.227355	0.498054	1.70487	3.66493	0.908243	7.07369	0.421452	0.345357	0.459031	0.517483	0	0.828213	0.538573	1.75417	0.824989
127-1_vRhyme_bin_23	8538	59.46	Low-quality	4.98	HMM-based (lower-bound)	taxid assigned	Viruses	Uroviricota	Caudoviricetes	NA	Schitoviridae	Penintadodekavirus	Penintadodekavirus 5012	Lytic	VIBRANT-based	0	0.254856	0	0	0	0	0	0	0	0	1.32491	8.10728	11.068	8.01681	1.63512	0	0	0	0.386024	0	0	0	0	0.18905	0	0	0.124293	0	0	0	0.413988	0	1.13281	0
127-1_vRhyme_bin_230	17231	53.44	Low-quality	43.85	AAI-based (medium-confidence)	taxid assigned	Viruses	Uroviricota	Caudoviricetes	no support	no support	no support	no support	Lytic	VIBRANT-based	0.749194	0.849533	0.733039	0.977197	0.356765	0	0	0	0	7.0914	6.00421	20.757	18.3586	23.6481	7.09016	0.507498	0.357245	0	4.44093	2.99435	1.8398	2.24344	1.52962	1.25705	0	0	0	0	0	0	0	0	1.03433	0.328393
127-1_vRhyme_bin_231	6624	54.83	Low-quality	10.34	AAI-based (high-confidence)	taxid assigned	Viruses	Uroviricota	Caudoviricetes	no support	no support	no support	no support	Temperate	eggnog-mapper-based	1.09137	4.00169	3.69453	6.02449	3.73006	4.76275	3.77839	0.648189	2.10688	12.617	14.0889	25.4579	17.2408	13.1778	6.68737	6.34932	7.88047	0	8.16657	7.29483	4.37329	3.73112	4.95567	8.13563	2.23008	7.95993	10.3975	7.71905	7.38167	5.13597	9.15674	9.08065	10.6311	9.31131
127-1_vRhyme_bin_232	47621	43.12	Medium-quality	86.21	HMM-based (lower-bound)	taxid assigned	Viruses	Uroviricota	Caudoviricetes	no support	no support	no support	no support	Temperate	VIBRANT-based/eggnog-mapper-based	0	1.58681	1.69091	0.463197	0.498985	0	0	0	0	0.275238	0.72748	11.615	3.03993	2.82892	1.49674	1.68591	0	0	0	0	0	0	0	0	0	0	0	0	0	0	0	1.07598	0.440437	0.484804
127-1_vRhyme_bin_233	9471	42.13	Low-quality	29.74	AAI-based (medium-confidence)	taxid assigned	Viruses	Uroviricota	Caudoviricetes	no support	no support	no support	no support	Lytic	VIBRANT-based	11.6404	4.11461	2.70064	0.337793	5.95405	0	0	0	0	4.00295	0.846029	7.49515	8.68981	0.28421	0	0	1.3259	3.21831	15.7431	7.3149	15.4549	16.0364	5.89471	0	0.389929	0	0	0	0	0	0	0	0.252436	0
127-1_vRhyme_bin_234	14195	53.72	Low-quality	22.84	HMM-based (lower-bound)	taxid assigned	Viruses	Uroviricota	Caudoviricetes	no support	no support	no support	no support	Lytic	VIBRANT-based	0	0.418066	0.667365	0.415169	1.69897	0	0	0	0	0	1.07915	7.62568	4.16429	0.731419	0.319531	0	0	0	1.81206	0.599816	0.816306	1.22026	0	0	1.70964	2.04186	2.38483	4.8149	1.51227	0	13.4164	0.308278	0.842136	0.454437
127-1_vRhyme_bin_235	13255	58.79	Low-quality	24.8	AAI-based (medium-confidence)	no taxid assigned								Unknown	-	0	0	0	0	0	0	0	0	0	1.49921	0	8.22705	1.14271	1.6246	0.146653	0	0	0	0.0756766	0	0	0	0	0	0	0	0	0	0	0	0	0	0.172173	0
127-1_vRhyme_bin_236	4865	63.84	Low-quality	7.45	AAI-based (medium-confidence)	taxid assigned	Viruses	Uroviricota	Caudoviricetes	no support	no support	no support	no support	Lytic	VIBRANT-based	0.530704	1.91106	1.13588	1.45365	1.3608	0.76938	1.68465	0	0	2.49137	2.80962	7.95588	5.67574	2.10777	2.22789	1.0956	1.51836	0	3.06333	0.64321	1.88747	4.99331	4.99902	0	0	0.887316	0.61077	0.469004	0.354086	0	0.494049	0.556047	0.915853	2.48906
127-1_vRhyme_bin_238	7355	36.91	Low-quality	11.15	HMM-based (lower-bound)	no taxid assigned								Lytic	VIBRANT-based	0.245726	0.537906	0.837201	3.70873	0.337541	0	0	0	4.66613	0	0	5.19695	3.07994	5.85562	0.888993	0	0	0	0	0.178097	0	0	0.179177	0	1.4346	0	0	0	0	0	0	0.173082	0.546693	0.246191
127-1_vRhyme_bin_239	13339	35.53	Low-quality	4.41	AAI-based (medium-confidence)	taxid assigned	Viruses	Uroviricota	Caudoviricetes	no support	no support	no support	no support	Temperate	eggnog-mapper-based	0	0.133468	0.142038	0.189348	0	0	0	0	0	0.274709	3.07417	11.5706	9.53632	8.53309	4.15109	0.98024	0.535318	0	0	0	0	0	0	0	0	0.196485	0.230716	0.14773	0	0	0.360379	0	0.920619	0.848421
127-1_vRhyme_bin_24	13393	38.5	Low-quality	35.18	AAI-based (medium-confidence)	taxid assigned	Viruses	no support	no support	no support	no support	no support	no support	Lytic	VIBRANT-based	27.7022	9.71867	6.58994	1.11893	2.54217	0	0	0	0	4.43024	3.22014	4.37692	17.8548	0.794359	0.540985	0.298483	0.563801	4.29714	10.6674	2.32559	3.68113	45.6136	18.3468	0	0.610572	0	0.221862	0.209085	0	0	0	0	0	0
127-1_vRhyme_bin_240	6369	54.75	Low-quality	11.35	AAI-based (high-confidence)	taxid assigned	Viruses	Uroviricota	Caudoviricetes	no support	no support	no support	no support	Lytic	VIBRANT-based	3.0809	5.09368	3.79287	3.62195	1.83761	0	0	0	0	3.47418	2.14614	5.21979	3.0727	1.1069	0.212723	0	0	0	1.42871	2.37662	1.9395	1.55884	0.921715	0	1.07685	0.169446	0.316581	0.358252	0.145638	0	0.64377	0	0.255944	0.284304
127-1_vRhyme_bin_241	8864	38.04	Low-quality	7.45	AAI-based (medium-confidence)	taxid assigned	Viruses	Uroviricota	Caudoviricetes	NA	NA	Immutovirus	Immutovirus immuto	Lytic	VIBRANT-based	0	0.4017	0.302808	0.797833	0.266741	0	0	0	11.1598	0.588295	4.22736	10.7081	7.99952	10.5996	6.81165	5.23337	3.97231	0	0.339494	0	0	0	0	0.904612	0	1.87844	1.86766	1.18176	0	0	2.39257	0.233378	1.83902	0.523466
127-1_vRhyme_bin_242	18800	52.13	Low-quality	26.39	HMM-based (lower-bound)	taxid assigned	Viruses	Uroviricota	Caudoviricetes	no support	no support	no support	no support	Lytic	VIBRANT-based	2.00507	2.18859	6.09715	9.85207	2.72911	0	0	0	1.10184	1.51432	3.87349	18.1704	11.1439	9.21115	5.42059	0.828399	0	0	8.81898	6.42566	1.94791	3.32589	1.57402	0.534528	0.841872	0	0	0	0	0	0	0.444372	0.682101	0.451479
127-1_vRhyme_bin_243	7301	35.6	Low-quality	1.05	AAI-based (medium-confidence)	taxid assigned	Viruses	Uroviricota	Caudoviricetes	no support	no support	no support	no support	Lytic	VIBRANT-based	0.601176	0.623167	0.389258	0.415129	0	0	0	0	0	2.79904	4.87412	6.70921	2.16639	0.316014	0.540568	0	0	0	0.235528	0.189382	0.314427	0	0.22973	0	0.650344	0	0	0	0	0	0	0	0	0
127-1_vRhyme_bin_244	9389	32.88	Low-quality	3.71	HMM-based (lower-bound)	taxid assigned	Viruses	Uroviricota	Caudoviricetes	NA	Arenbergviridae	Wroclawvirus	Wroclawvirus PA5oct	Lytic	VIBRANT-based	1.42994	4.19269	3.81728	3.58677	0.906573	0	0	0	0	4.96858	4.34239	6.73955	4.31147	2.0205	0.621118	0.266108	0	1.70575	1.64071	1.72068	1.79302	1.64239	0.523162	0	5.22572	0.426931	0.553834	0.287204	0.366947	0	0.587285	0.313544	1.25006	1.66339
127-1_vRhyme_bin_245	12431	62.4	Low-quality	6.44	HMM-based (lower-bound)	taxid assigned	Viruses	Uroviricota	Caudoviricetes	no support	no support	no support	no support	Lytic	VIBRANT-based	0.955403	2.16417	1.68925	2.92577	2.56772	1.47972	1.33987	0	1.1721	1.85935	3.4883	7.51919	5.19731	6.78479	5.18405	5.13861	6.08092	0	0.524504	0.620536	0.492453	0.628738	0.356589	7.12056	1.74005	6.34991	6.41116	6.55773	6.71558	8.88074	5.43658	8.27576	6.70524	6.88256
127-1_vRhyme_bin_246	15601	53.82	Low-quality	22.45	AAI-based (high-confidence)	taxid assigned	Viruses	Uroviricota	Caudoviricetes	no support	no support	no support	no support	Lytic	VIBRANT-based	0.579229	1.02705	1.01203	0.561233	0.348574	0	0	9.37037	0	6.47724	6.69196	17.1196	10.6195	3.82869	0.29451	0	0.44718	0	8.14272	5.42494	2.00399	4.07557	2.58023	0.240299	0.4058	0.148232	0.210869	0.219381	0.288785	0	0	0.173397	1.06577	0.870489
127-1_vRhyme_bin_247	21916	50.9	Low-quality	9.94	HMM-based (lower-bound)	taxid assigned	Viruses	Uroviricota	Caudoviricetes	no support	no support	no support	no support	Lytic	VIBRANT-based	0.824654	2.1843	2.08202	2.31258	0.890046	0	0	0	0	4.21215	9.93603	30.1699	20.6909	16.7739	10.3588	1.81265	0.749004	0	2.11522	1.80304	2.11988	1.27229	1.2573	0	1.73322	2.91938	3.81564	2.64538	0.792061	0	5.29646	0.308584	2.69751	1.61112
127-1_vRhyme_bin_248	8614	47.31	Low-quality	15.35	HMM-based (lower-bound)	taxid assigned	Viruses	Uroviricota	Caudoviricetes	no support	no support	no support	no support	Lytic	VIBRANT-based	3.71665	3.32983	3.55586	1.25103	2.08607	0.260718	0	0	0	2.01244	2.48965	6.2086	1.54052	0.863058	0.143606	0	0	0	1.08963	0.794128	0.368024	1.56946	0.472875	0.229694	1.1943	0.966479	0.936292	0.78261	0.492259	0	0.771431	0	0.428942	0.433554
127-1_vRhyme_bin_249	13231	55.37	Low-quality	12.57	HMM-based (lower-bound)	no taxid assigned								Lytic	VIBRANT-based	0.526873	0.269115	1.15752	0	0.303792	0	0	19.0457	0	1.54454	1.26464	25.8912	16.5031	5.43484	0.614391	0	0.508671	0	8.98394	3.5036	0.933616	5.65177	2.03733	0.38566	0	0.489396	0.184475	0.344903	0.39059	0	0	0.306685	0.977415	1.22314
127-1_vRhyme_bin_25	5933	39.47	Low-quality	10.37	HMM-based (lower-bound)	no taxid assigned								Lytic	VIBRANT-based	0.478689	0.766853	0	0	0.259035	0	0	0	0	0.783904	0.278052	7.66066	2.62073	21.4316	0	0	0	0	1.26803	0.858601	0	0.676477	0.605786	0	0	0.545693	1.23418	1.22366	0.245678	0	0	0	0	0
127-1_vRhyme_bin_250	11043	36.6	Low-quality	29.68	AAI-based (medium-confidence)	taxid assigned	Viruses	Uroviricota	Caudoviricetes	NA	Chaseviridae	no support	no support	Lytic	VIBRANT-based	0.981967	0.358263	3.17405	0	0.481743	0	0	0	0	1.18691	1.42985	6.10824	6.67596	0.441076	0	0	0	0	2.13463	3.55197	1.20769	4.87783	6.52018	0.414923	0	0	0	0	0	0	0	0	0	0.245957
127-1_vRhyme_bin_251	5921	38.68	Low-quality	13.76	HMM-based (lower-bound)	taxid assigned	Viruses	Uroviricota	Caudoviricetes	no support	no support	no support	no support	Lytic	VIBRANT-based	9.15713	6.58158	6.02644	3.44099	5.1912	0	0	0	0	8.73563	5.69171	21.7266	15.2129	2.85756	0.338253	0	0.499026	8.23662	19.8697	19.7633	23.9088	49.1975	23.107	0	2.58396	0.729065	1.0216	1.76914	1.67848	0	0.835751	0.524065	1.96387	2.96259
127-1_vRhyme_bin_252	11725	56.41	Low-quality	27.33	HMM-based (lower-bound)	taxid assigned	Viruses	Uroviricota	Caudoviricetes	no support	no support	no support	no support	Temperate	VIBRANT-based/eggnog-mapper-based	33.6249	37.589	42.2021	53.2213	40.5425	38.591	34.672	14.9441	26.74	29.0768	40.119	46.3249	32.5814	47.3688	32.1784	51.7313	41.0694	0	22.0907	13.0525	16.5955	25.4207	25.6366	48.5021	41.216	48.8351	48.0872	52.224	58.8356	54.5352	60.5936	65.5375	52.358	55.5189
127-1_vRhyme_bin_253	12068	52.35	Low-quality	15.25	AAI-based (medium-confidence)	taxid assigned	Viruses	Uroviricota	Caudoviricetes	no support	no support	no support	no support	Temperate	eggnog-mapper-based	34.4663	38.4221	46.1705	47.6204	48.6574	61.8552	45.4655	18.0688	41.9156	24.7351	40.4824	46.1395	40.53	43.1972	27.4516	31.2276	24.7629	0	27.1921	11.0353	9.20325	20.5147	20.3115	23.2555	42.0992	28.6548	28.2099	32.7092	38.0906	37.7463	23.9352	36.1492	37.8845	38.0268
127-1_vRhyme_bin_254	8107	35.64	Low-quality	28.67	AAI-based (medium-confidence)	taxid assigned	Viruses	Uroviricota	Caudoviricetes	no support	no support	no support	no support	Lytic	VIBRANT-based	4.3631	5.0509	4.16775	3.28163	3.36854	0	0	0	0	5.68475	4.94186	9.40995	7.40723	2.89339	0.559485	1.5204	2.85499	1.97548	3.65008	5.12558	12.4998	11.5169	8.08349	0	2.57051	0	0	0	0	0	0	0.176656	0.683651	1.382
127-1_vRhyme_bin_255	7081	47.71	Low-quality	12.84	HMM-based (lower-bound)	taxid assigned	Viruses	Uroviricota	Caudoviricetes	Methanobavirales	Leisingerviridae	Psimunavirus	no support	Lytic	VIBRANT-based	4.22959	4.35802	5.0392	5.01742	2.98846	5.72401	1.08276	0	4.63596	5.21471	7.38857	13.6539	15.0491	18.2466	11.7129	21.4059	4.33503	0	15.7849	11.1199	2.8097	7.45795	1.9457	3.83837	2.57044	4.18032	4.67587	4.07181	6.98012	4.93957	3.45426	11.3935	8.28751	10.1807
127-1_vRhyme_bin_256	8876	49.77	Low-quality	18.44	AAI-based (medium-confidence)	taxid assigned	Viruses	Nucleocytoviricota	Megaviricetes	Algavirales	Phycodnaviridae	Prasinovirus	Yellowstone lake phycodnavirus 1	Unknown	-	0.552677	1.78292	2.15236	1.82115	0.812461	0	0	0	0	4.95405	6.4785	24.4813	17.7292	11.1196	2.2166	0.197042	1.11888	0	7.43456	6.95258	7.02005	9.25777	7.81508	0	1.60483	0.521084	0.334768	0.315488	0.238864	0	1.22653	0.70815	1.26109	2.35879
127-1_vRhyme_bin_258	6181	39.02	Low-quality	1.77	AAI-based (medium-confidence)	taxid assigned	Viruses	Uroviricota	Caudoviricetes	no support	no support	no support	no support	Lytic	VIBRANT-based	0.668338	1.47217	1.48155	2.64244	0.401652	0	0	0	0	2.02934	6.06234	10.991	3.94685	3.89866	2.22052	1.02403	0	0	0.475268	0.153057	0	0	0	0	4.77983	0.72334	0.961462	1.64439	0	0	0.571854	0	2.88343	1.37321
127-1_vRhyme_bin_259	6848	39.25	Low-quality	4.81	HMM-based (lower-bound)	taxid assigned	Viruses	Uroviricota	Caudoviricetes	no support	no support	no support	no support	Lytic	VIBRANT-based	2.60148	3.72636	2.46699	2.85224	1.24296	3.10774	0	0	0	3.88975	6.77961	8.46637	4.2475	1.75947	0.653744	0	3.35591	0	1.11952	0.605729	0.862011	1.66573	1.03219	6.67578	2.31122	4.11994	3.61073	2.77156	1.52866	0	3.63373	1.74278	2.42802	2.47892
127-1_vRhyme_bin_26	13765	34.62	Low-quality	36.81	AAI-based (medium-confidence)	no taxid assigned								Lytic	VIBRANT-based	0.637731	0.84788	0.860266	0.807347	0.43801	0	0	0	0	1.46414	0.838923	9.45068	2.25917	1.67615	0.303837	0.405373	0	0	0.473673	0.412369	0.524144	0	0.330734	0	1.95469	0.425609	0.46257	0.414404	0	0	0.801165	0	1.16845	0.756391
127-1_vRhyme_bin_260	5713	60.67	Low-quality	5.24	HMM-based (lower-bound)	taxid assigned	Viruses	Uroviricota	Caudoviricetes	NA	NA	Uetakevirus	Uetakevirus epsilon15	Temperate	eggnog-mapper-based	4.24814	1.45427	1.1331	0.324206	1.22089	0	0	0	0	1.30748	1.4438	8.48979	5.02097	2.19876	0.226838	0	0	0	4.2014	4.08892	3.1572	7.83873	7.29772	0	3.55533	0	0.20433	0.27231	0	0	0	0.208902	1.08426	0.871612
127-1_vRhyme_bin_261	8425	37.9	Low-quality	4.79	HMM-based (lower-bound)	taxid assigned	Viruses	Uroviricota	Caudoviricetes	no support	no support	no support	no support	Unknown	-	1.07259	0.563508	0.431028	0.259816	0	0	0	0	0	3.31222	7.30084	7.8157	2.48195	0.59335	0.11886	0	0	0	0.13607	0.397334	0	0	0.270182	0	0	0	0	0	0	0	0	0	0.24508	0
127-1_vRhyme_bin_262	7590	52.42	Not-determined	NA	NA	taxid assigned	Viruses	Uroviricota	Caudoviricetes	NA	NA	Howevirus	Howevirus mcklovin	Temperate	eggnog-mapper-based	52.794	80.4812	97.7488	98.2554	59.7173	34.0417	46.0141	14.048	19.3356	76.4845	112.68	98.0758	70.5879	76.7554	50.3144	66.2862	38.1939	0	97.128	55.7635	65.2294	100.025	139.566	53.7968	44.9723	81.6356	76.7457	85.1028	75.927	25.6157	92.543	48.21	101.644	80.144
127-1_vRhyme_bin_263	11070	36.4	Low-quality	27.59	AAI-based (medium-confidence)	taxid assigned	Viruses	Uroviricota	Caudoviricetes	no support	no support	no support	no support	Lytic	VIBRANT-based	5.29436	2.96633	1.09822	0	5.95904	0	0	0	0	4.04858	1.87343	2.3648	4.31062	0	0	0	0	0	10.7571	1.92614	3.20936	11.85	5.72506	0	0.762527	0.306393	0.162969	0.234223	0	0	0	0	0.353411	0.613392
127-1_vRhyme_bin_264	14903	40.5	Low-quality	9.27	HMM-based (lower-bound)	taxid assigned	Viruses	Uroviricota	Caudoviricetes	no support	no support	no support	no support	Temperate	CheckV-based/eggnog-mapper-based	7.55349	5.9067	4.23774	3.14097	4.45019	0	0	0	0	5.15402	8.63418	14.3328	9.60584	4.23163	1.40318	0.581187	0	0	3.24521	2.04113	0.990245	0	0	0.75466	5.69948	1.30347	0.861617	1.1622	0	0	2.03022	0	2.45743	1.7238
127-1_vRhyme_bin_265	6419	46.55	Low-quality	9.65	AAI-based (medium-confidence)	taxid assigned	Viruses	Uroviricota	Caudoviricetes	no support	no support	no support	no support	Lytic	VIBRANT-based	0	0	0	0	0	0	0	0	0	0	0	5.90471	0	0	0	0	0	0	0	0	0	0	0	0	0	0	0	0	0	0	0	0	0	0
127-1_vRhyme_bin_266	5514	63.86	Low-quality	9.86	HMM-based (lower-bound)	no taxid assigned								Lytic	VIBRANT-based	3.88639	6.09875	5.03957	4.24464	2.07967	3.33593	2.66906	16.3336	1.97387	7.02893	12.4801	12.8448	10.3071	14.0406	7.70241	19.5445	37.7186	0	4.69087	0.382735	0.931781	5.70812	1.06464	3.77715	2.48765	2.57232	2.61743	3.10352	3.1962	0	2.3077	2.92917	7.72581	4.49482
127-1_vRhyme_bin_267	5081	62.63	Low-quality	15.48	AAI-based (medium-confidence)	taxid assigned	Viruses	Uroviricota	Caudoviricetes	no support	no support	no support	no support	Temperate	eggnog-mapper-based	18.6997	38.6208	34.5544	29.03	22.569	3.72546	1.04066	0	0	53.3123	76.9947	34.0424	33.5828	15.8678	4.15042	6.47446	3.87684	0	44.7439	22.6438	16.889	78.2844	78.5176	30.7223	21.1299	21.0578	27.5276	27.046	16.717	2.205	28.1045	7.8452	41.3863	66.33
127-1_vRhyme_bin_268	23527	35.51	Low-quality	19.32	HMM-based (lower-bound)	taxid assigned	Viruses	Uroviricota	Caudoviricetes	no support	no support	no support	no support	Lytic	VIBRANT-based	3.11664	0.454032	0	0.343532	0.371839	0	0	0	0	0.233626	6.32069	7.46118	1.89721	3.17628	0.9339	0	0	0	0.191861	0.309315	0.288077	0	0	0	0	0	0	0	0	0	2.06125	0	2.42041	0.663815
127-1_vRhyme_bin_269	10220	46.75	Low-quality	19.95	HMM-based (lower-bound)	taxid assigned	Viruses	Uroviricota	Caudoviricetes	no support	no support	no support	no support	Lytic	VIBRANT-based	0.555785	0.174201	0	0.26361	2.42917	0	0	0	0	0	0	6.53727	2.29522	0.263381	0	0	0	0	0.413632	0	0.652472	1.19881	0	0	1.1873	0	0	0	0	0	0	0	0	0
127-1_vRhyme_bin_27	8631	47.04	Low-quality	16.4	AAI-based (medium-confidence)	taxid assigned	Viruses	Uroviricota	Caudoviricetes	NA	NA	Delepquintavirus	Delepquintavirus DLP5	Lytic	VIBRANT-based	0.478623	0	1.48174	0.487721	1.01359	1.1895	0	0	0	0.604177	0.846453	5.86143	1.53749	0.371275	1.08516	0	0	0	1.43614	3.00162	1.29188	2.56982	2.3736	5.89393	0.275064	0	0	0.288395	0	0	0	1.33666	0.163684	0.419588
127-1_vRhyme_bin_270	4409	41.82	Low-quality	1.54	AAI-based (medium-confidence)	taxid assigned	Viruses	Uroviricota	Caudoviricetes	NA	Arenbergviridae	Wroclawvirus	Wroclawvirus PA5oct	Lytic	VIBRANT-based	11.7704	10.9473	3.36617	0.420093	22.0673	0	0	0	0	15.9828	12.2404	9.14298	16.6297	0.755875	0.200405	0	0	0	6.6953	7.13035	2.60335	40.1014	15.4069	0	2.51282	0	0	0	0.210381	0	0	0	0.246482	0
127-1_vRhyme_bin_272	5496	56.48	Low-quality	4.86	HMM-based (lower-bound)	taxid assigned	Viruses	Uroviricota	Caudoviricetes	no support	no support	no support	no support	Temperate	eggnog-mapper-based	16.0193	17.7083	21.3734	20.7412	14.3473	11.5973	5.86871	0	7.8255	12.2576	11.449	18.3221	8.97509	10.1918	6.5701	5.33399	2.73288	0	4.15869	0	0	7.53326	4.2071	5.3527	2.78377	31.1372	31.5892	20.2295	15.4788	6.51326	14.9206	14.9544	18.6066	12.5402
127-1_vRhyme_bin_273	6794	37.92	Low-quality	2.21	AAI-based (medium-confidence)	taxid assigned	Viruses	Uroviricota	Caudoviricetes	no support	no support	no support	no support	Lytic	VIBRANT-based	0	0.66967	0.348589	0.817864	0	0	0	0	1.03354	1.2654	6.20911	8.17908	4.08397	3.45257	1.23118	0.404524	0	0	0.58003	0.139247	0.17699	0	0	0	1.39775	0.340384	0.203058	0.290045	0	0	0.457827	0	0.831769	0.366464
127-1_vRhyme_bin_274	4494	61.24	Low-quality	13.38	AAI-based (medium-confidence)	taxid assigned	Viruses	Uroviricota	Caudoviricetes	no support	no support	no support	no support	Unknown	-	63.4265	70.296	71.9523	53.729	35.4343	10.3993	0	0	4.84375	53.6587	89.5688	74.0118	66.9907	39.5318	17.656	15.2333	14.4098	0	59.8673	8.43669	0	156.196	68.0863	8.49263	37.0381	29.9148	37.9713	30.8557	24.4144	0	34.0721	22.7148	42.1008	39.839
127-1_vRhyme_bin_275	5795	35.91	Low-quality	15.79	AAI-based (medium-confidence)	taxid assigned	Viruses	Uroviricota	Caudoviricetes	NA	NA	NA	Nocardia phage NBR1	Lytic	VIBRANT-based	0	0	0	0.406787	0	0	0	0	0	2.82116	1.22003	6.54053	2.128	0.663566	0.426927	0	0	0	0.445105	0	0	0	0	0	0	0	0	0	0	0	0	0	0	0
127-1_vRhyme_bin_276	5745	60.92	Low-quality	4.46	HMM-based (lower-bound)	taxid assigned	Viruses	NA	NA	NA	NA	NA	Mollivirus sibericum	Lytic	VIBRANT-based	2.96612	3.95974	5.71638	4.74807	1.89316	0.279227	0	0	0	3.72887	10.5425	8.86183	7.5595	4.93082	4.3782	2.5369	2.50014	0	5.11337	1.73539	1.50321	8.56722	10.5519	1.23259	1.97438	0.348864	0.609574	0.722116	0.668893	0	1.82115	1.03869	3.87783	3.25034
127-1_vRhyme_bin_277	4236	63.57	Low-quality	14.72	AAI-based (medium-confidence)	taxid assigned	Viruses	Uroviricota	Caudoviricetes	no support	no support	no support	no support	Lytic	VIBRANT-based	15.5424	10.8807	9.84001	7.51274	5.19095	0	0	0	0	20.2288	19.5834	14.976	11.9928	4.78099	2.93417	1.51388	0.581274	0	5.22656	4.98207	3.27741	5.43556	7.21201	0	5.97817	3.67594	3.15658	4.79885	1.78307	0	5.74085	2.23515	4.51525	4.96926
127-1_vRhyme_bin_278	11801	38.41	Low-quality	13.84	AAI-based (medium-confidence)	taxid assigned	Viruses	Uroviricota	Caudoviricetes	NA	Ackermannviridae	NA	Ralstonia phage RSP15	Lytic	VIBRANT-based	0.787623	0.301726	0.374617	0	0	0	0	0	0	0.632966	0.319524	6.24666	3.38482	0.249819	0	0	0.479895	0	13.9705	11.0506	4.40005	3.07881	4.01005	0	5.38705	1.25417	0.764369	0.6152	0.606351	0	0.802712	0	0.865633	0.795965
127-1_vRhyme_bin_279	8960	33.2	Low-quality	27.36	AAI-based (medium-confidence)	taxid assigned	Viruses	Uroviricota	Caudoviricetes	no support	no support	no support	no support	Lytic	VIBRANT-based	1.23907	0.551939	0.563884	0	0.831232	0	0	0	0	0.613451	0.420837	4.67828	1.34639	0	0	0	0.439692	0	3.92633	1.38073	2.58649	2.87624	1.87194	0	0	0	0	0	0	0	0	0	0	0.239983
127-1_vRhyme_bin_28	16002	42.31	Low-quality	38.98	AAI-based (high-confidence)	taxid assigned	Viruses	Uroviricota	Caudoviricetes	NA	Zobellviridae	Vipivirus	Vipivirus canadense	Lytic	VIBRANT-based	0	0	0	0	0.288124	0	0	0	0	0	0	15.6769	4.80812	1.73821	0.496956	0	0	0	0.734315	0	0.758283	0	0.539051	0	0	0	0	0	0	0	0	0	0	0
127-1_vRhyme_bin_280	5092	64.91	Low-quality	12.67	AAI-based (medium-confidence)	taxid assigned	Viruses	Uroviricota	Caudoviricetes	no support	no support	no support	no support	Temperate	eggnog-mapper-based	0.45634	0.738115	0.651146	1.09123	1.71804	2.20524	4.9844	1.8671	2.758	0.525882	0.555386	2.30244	1.63208	5.66384	0.879191	2.07717	3.93294	0	1.04125	0.900367	3.75692	0.414845	1.15287	2.52569	0.984279	1.21109	1.22961	0.875824	1.19707	3.05886	1.05511	2.79692	1.72871	1.46686
127-1_vRhyme_bin_281	11278	38.16	Low-quality	10.3	HMM-based (lower-bound)	taxid assigned	Viruses	Uroviricota	Caudoviricetes	NA	NA	NA	Yangshan Harbor Nitrososphaeria virus	Lytic	VIBRANT-based	228.358	93.014	72.8259	48.2688	18.3755	0	0	0	0	129.727	108.807	158.852	116.606	83.9334	9.54255	11.3131	0	0	19.7897	5.9364	1.0856	16.3702	8.1477	15.3092	56.1816	65.5481	52.5149	57.0804	44.8946	0	50.0577	62.3572	68.2897	103.287
127-1_vRhyme_bin_283	13686	35.8	Low-quality	10.97	HMM-based (lower-bound)	taxid assigned	Viruses	Uroviricota	Caudoviricetes	NA	NA	Polybotosvirus	Polybotosvirus Atuph07	Unknown	-	0	0	0	0	0	0	0	0	0	0	0	9.0241	0.685582	0.721159	0.606877	0.249496	0	0	0	0	0	0	0	0	0	0	0	0	0	0	0	0	0.174691	0
127-1_vRhyme_bin_285	5749	54.53	Low-quality	12.13	AAI-based (medium-confidence)	taxid assigned	Viruses	Uroviricota	Caudoviricetes	NA	NA	NA	Geobacillus virus E3	Unknown	-	4.491	12.6279	27.1614	30.3724	18.6717	18.5092	5.08926	7.23728	10.4736	11.0072	19.2667	27.7682	26.4631	38.5496	28.167	29.0599	13.8625	0	15.6659	11.2279	9.79259	20.8336	12.2534	16.0669	7.7085	19.7373	20.5265	19.1769	21.7354	26.4275	17.3627	27.3193	28.1278	25.3547
127-1_vRhyme_bin_286	4514	62.43	Low-quality	10.36	HMM-based (lower-bound)	taxid assigned	Viruses	Uroviricota	Caudoviricetes	NA	Peduoviridae	Arsyunavirus	Arsyunavirus RSY1	Temperate	VIBRANT-based/eggnog-mapper-based	26.5966	34.0501	35.2921	25.328	17.8613	3.07991	0	0	0	37.3728	44.7426	21.9166	17.4307	12.8917	2.70126	1.53134	1.60006	2.83832	36.8406	18.9911	17.1215	60.8821	66.9884	5.65205	27.8162	24.5226	29.0341	26.6292	15.2061	4.66125	24.6187	7.72019	16.8042	21.5611
127-1_vRhyme_bin_287	4537	36.46	Low-quality	7.48	HMM-based (lower-bound)	taxid assigned	Viruses	Uroviricota	Caudoviricetes	no support	no support	no support	no support	Temperate	eggnog-mapper-based	13.0317	7.54286	7.3428	3.67417	4.92473	7.26002	2.40858	0	0	9.28808	9.66154	9.77	8.33141	4.15303	1.06464	3.68963	1.51959	0	2.60572	1.10675	0.722828	3.72473	3.30075	3.14451	15.8144	6.08258	4.5377	4.61764	3.44637	0.81309	4.05115	2.99877	6.75468	7.13398
127-1_vRhyme_bin_288	18881	31.69	Low-quality	7.25	HMM-based (lower-bound)	taxid assigned	Viruses	Uroviricota	Caudoviricetes	NA	NA	NA	Yangshan Harbor Nitrososphaeria virus	Temperate	eggnog-mapper-based	1.44949	1.35152	0.986745	2.21166	0.651175	0	0	0	0	0.858413	1.77241	11.6703	2.34985	2.7223	1.80951	0.229369	0	0	0.341531	0.427824	0.943725	0	0	0	1.4949	0	0	0	0	0	0.292041	0	0.702198	0.635353
127-1_vRhyme_bin_289	4271	54.27	Low-quality	5.8	AAI-based (medium-confidence)	taxid assigned	Viruses	Uroviricota	Caudoviricetes	no support	no support	no support	no support	Lytic	VIBRANT-based	3.86888	2.31579	3.91854	1.18273	1.71614	0	0	0	0	5.14776	5.18681	7.85906	3.1384	2.40092	0.234465	0	0	0	0.603929	0	0	0.989178	0	0.524216	2.84106	2.12974	1.49082	1.457	0.868715	0	1.52276	0.111773	1.06867	0.768428
127-1_vRhyme_bin_29	4733	51.93	Low-quality	5.55	AAI-based (medium-confidence)	taxid assigned	Viruses	Uroviricota	Caudoviricetes	NA	Kyanoviridae	no support	no support	Lytic	VIBRANT-based	2.45477	6.35281	3.60276	2.41916	2.248	0	0	0	0	13.7572	25.942	13.7088	11.8946	4.06229	0.211578	0	0.13873	0	6.25211	4.95093	3.02564	3.39196	6.37876	1.92519	1.22614	0.195442	0.717491	0.810779	0.251973	0	0.746805	0	2.87011	1.41075
127-1_vRhyme_bin_290	6730	53.55	Low-quality	13.61	AAI-based (medium-confidence)	taxid assigned	Viruses	Uroviricota	Caudoviricetes	NA	Mesyanzhinovviridae	NA	Janthinobacterium phage vB_JliM-Donnerlittchen	Lytic	VIBRANT-based	0	0	0	0	0	0	0	0	0	0.167532	0	6.99208	1.33444	0.685652	0	0	0	0	0.628131	0.4109	0	0	0.373832	0	0	0	0	0	0	0	0	0	0	0
127-1_vRhyme_bin_291	9943	36.85	Low-quality	10.89	HMM-based (lower-bound)	taxid assigned	Viruses	Nucleocytoviricota	Megaviricetes	Imitervirales	Mimiviridae	Fadolivirus	Fadolivirus algeromassiliense	Lytic	VIBRANT-based	9.50383	2.56644	2.49304	0.745123	1.09386	0	0	0	0	3.1042	5.9492	17.17	7.85939	5.87847	1.48701	1.08051	0	0	0.583688	0.475733	0	7.35076	1.61458	0	12.5486	1.1319	1.00326	0.730159	0	0	0.924272	0.880219	0.776007	1.42274
127-1_vRhyme_bin_292	14256	58.86	Low-quality	16.33	AAI-based (medium-confidence)	taxid assigned	Viruses	Uroviricota	Caudoviricetes	NA	NA	Gaiavirus	Gaiavirus gaia	Temperate	eggnog-mapper-based	0.47088	0.263642	0.276879	0.307092	0.787799	0.990221	0	0	0	2.11563	0.380218	6.658	1.61722	3.47061	0.892512	2.08558	0.67936	0	0.834302	1.02094	0.253046	0.992775	1.00845	0.72682	1.96138	0.908416	0.558298	0.611109	0.697128	0	1.26945	1.78036	1.08247	0.849416
127-1_vRhyme_bin_293	5403	39.77	Low-quality	11.1	HMM-based (lower-bound)	taxid assigned	Viruses	Uroviricota	Caudoviricetes	NA	NA	Stanholtvirus	Burkholderia phage KS9	Lytic	VIBRANT-based	0.764575	0.585793	0.409111	0.280479	0.415727	0	0	0	0	0.652121	0.610654	6.56918	2.3072	7.06965	0.479707	0	1.00259	0	2.74504	6.86915	16.3478	2.50218	1.79606	0	0.488223	0.684825	0	0.153565	0	0	0	0	0.181022	1.38243
127-1_vRhyme_bin_294	6380	59.78	Low-quality	16.22	AAI-based (high-confidence)	taxid assigned	Viruses	Uroviricota	Caudoviricetes	no support	no support	no support	no support	Temperate	VIBRANT-based/eggnog-mapper-based	2.26622	5.14691	5.81561	6.2549	5.74421	3.77153	0	0	0.921758	3.53446	4.21101	9.99365	6.59701	9.5431	4.48718	1.82752	0	0	3.998	1.20907	1.91902	4.60223	3.9434	4.94565	2.77017	9.83506	10.1298	10.7453	8.24553	3.61918	9.92799	10.4131	8.15905	8.7805
127-1_vRhyme_bin_295	7654	45.86	Low-quality	24.76	AAI-based (medium-confidence)	taxid assigned	Viruses	Uroviricota	Caudoviricetes	no support	no support	no support	no support	Lytic	VIBRANT-based	0	0	0	0	0	0	0	0	0	0	0.400274	9.48427	2.38171	0.669866	0	0	1.82296	0	2.24665	1.40715	0.699827	1.21433	11.8333	0	0	0	0	0	0	0	0	0	0	0
127-1_vRhyme_bin_296	4380	51.94	Low-quality	14	AAI-based (medium-confidence)	taxid assigned	Viruses	Uroviricota	Caudoviricetes	no support	no support	no support	no support	Temperate	VIBRANT-based/eggnog-mapper-based	2.94734	1.85169	1.22561	0.538203	0.67477	1.24524	0	0	3.68728	2.60636	9.95405	7.29681	6.79386	7.55026	8.4862	1.82538	0.356037	0	0.376242	0	0	1.30216	1.39498	0	3.07149	1.86554	1.50217	2.22582	0.786589	0	2.3887	0.290644	2.80368	2.27375
127-1_vRhyme_bin_297	15881	36.19	Low-quality	49.2	AAI-based (medium-confidence)	taxid assigned	Viruses	Uroviricota	Caudoviricetes	no support	no support	no support	no support	Lytic	VIBRANT-based	1.51196	0.921749	1.25268	3.93359	0.305208	0	0	0	0	1.0117	1.88464	18.1931	2.70935	1.21068	0.489614	0	0	0	0.514328	0.293271	0.316638	0	0.528071	0	1.7939	0.689261	0.594723	0.515925	0.442229	0	0.231472	0	0.656929	1.34685
127-1_vRhyme_bin_298	5537	32.35	Low-quality	3.9	HMM-based (lower-bound)	taxid assigned	Viruses	Uroviricota	Caudoviricetes	no support	no support	no support	no support	Lytic	VIBRANT-based	0	0.500164	0	0	0.362964	0	0	0	0	0	0	3.56767	2.88078	4.60676	0.702146	0	0	0	0	0.604576	0	0	0	0	0.857533	0	0	0	0	0	0	0	0.235522	0
127-1_vRhyme_bin_299	4625	40.02	Low-quality	14.89	AAI-based (high-confidence)	taxid assigned	Viruses	Uroviricota	Caudoviricetes	no support	no support	no support	no support	Lytic	VIBRANT-based	25.4001	2.95118	1.74103	0.400473	0.25561	0	0	0	0	4.17477	2.64968	3.02108	7.15852	0.609716	0	0	0	0	1.92098	1.69934	0.803618	19.8222	8.21144	0	1.99622	0.46668	0.390068	0.179397	0	0	0.580826	0.103218	0.258467	0.342571
127-1_vRhyme_bin_3	6747	30.31	Low-quality	9.35	AAI-based (medium-confidence)	taxid assigned	Viruses	Uroviricota	Caudoviricetes	Methanobavirales	Anaerodiviridae	Metforvirus	Metforvirus Drs3	Lytic	VIBRANT-based	0	0	0	0	0	0	0	0	0	0	0	5.99852	0.556269	0	0	0	0	0	0	0	0	0	0	0	0	0	0	0	0	0	0	0	0	0
127-1_vRhyme_bin_30	14609	53.99	Low-quality	23.86	HMM-based (lower-bound)	taxid assigned	Viruses	Uroviricota	Caudoviricetes	no support	no support	no support	no support	Lytic	VIBRANT-based	0.371137	0.812437	1.37256	0.760704	0.46935	0	0	7.52948	0	2.95205	2.11326	12.5215	9.18441	4.45718	1.04433	0	0.168545	0	3.75683	1.96763	0.965277	2.63163	0.795469	0	0	0	0	0.163284	0.190479	0	0.270983	0.0816933	0.729005	0.937345
127-1_vRhyme_bin_300	4887	59.77	Low-quality	9.74	HMM-based (lower-bound)	taxid assigned	Viruses	Uroviricota	Caudoviricetes	NA	NA	NA	Shewanella sp. phage 3/49	Lytic	VIBRANT-based	65.8808	83.3437	81.2538	60.7439	39.5517	2.97613	0	1.00409	1.43685	74.3183	80.3405	35.9525	29.2383	14.924	4.00179	2.94822	3.12382	0	36.3599	15.1144	9.9988	72.1852	54.7172	13.0303	57.7017	66.2807	81.1708	74.3209	45.3631	4.47323	81.1511	16.2807	49.0555	59.5843
127-1_vRhyme_bin_301	18087	41.12	Low-quality	28.59	HMM-based (lower-bound)	taxid assigned	Viruses	Uroviricota	Caudoviricetes	no support	no support	no support	no support	Temperate	VIBRANT-based/eggnog-mapper-based	34.3165	18.7895	15.0319	8.01547	8.07217	0	0	0	0	11.6025	16.7823	22.616	15.7704	3.89774	0	0	0.830424	0	7.1186	4.15625	5.64499	17.3083	14.7246	2.20225	12.63	5.91557	4.67035	3.84763	1.82424	0	4.94813	1.31089	5.70196	5.53747
127-1_vRhyme_bin_302	6389	38.3	Low-quality	15.97	AAI-based (medium-confidence)	taxid assigned	Viruses	no support	no support	no support	no support	no support	no support	Lytic	VIBRANT-based	0.282879	0.34058	0.345974	0.210838	0	0	0	0	0	1.25738	7.48799	7.13903	2.87426	0.621936	0	0	0	0	0	0.261977	0.37642	0	0	0	0	0	0	0	0	0	0	0	0	0
127-1_vRhyme_bin_303	5886	53.24	Low-quality	3.29	HMM-based (lower-bound)	taxid assigned	Viruses	Uroviricota	Caudoviricetes	NA	Kyanoviridae	no support	no support	Lytic	VIBRANT-based	6.36037	8.23388	10.0323	10.6132	9.62066	6.99514	5.37505	2.20575	3.07192	11.4454	33.2723	18.6088	15.4628	11.9991	6.86534	5.37674	1.88247	0	7.62021	6.14474	8.22747	5.09615	9.72926	2.75998	9.85951	4.92426	5.66125	6.62528	5.94337	5.68708	6.62968	15.9101	18.0569	16.9391
127-1_vRhyme_bin_304	29087	62.42	Low-quality	40.52	HMM-based (lower-bound)	taxid assigned	Viruses	Uroviricota	Caudoviricetes	no support	no support	no support	no support	Temperate	eggnog-mapper-based	4.8465	5.84869	6.1989	4.28955	2.90194	1.06624	0.496882	0	0	5.97431	9.89279	18.3976	7.91703	5.883	3.08837	3.34712	3.9984	0	10.1561	6.4849	6.8475	14.5174	14.42	4.46804	0	4.6219	5.35587	4.50341	2.75617	0	6.55718	1.5619	4.69636	6.15131
127-1_vRhyme_bin_305	6496	35.5	Low-quality	17.64	AAI-based (medium-confidence)	taxid assigned	Viruses	Uroviricota	Caudoviricetes	NA	NA	Nipunavirus	no support	Lytic	VIBRANT-based	0	0	0	0	1.5833	3.37492	0	3.58808	0	0	0	6.89783	2.70311	2.78221	0.761713	0.576929	0	0	0	0	0	0	0	14.8926	0	0.403465	0	0	0	0	0.108825	0	0.819738	1.49826
127-1_vRhyme_bin_306	11075	33.89	Low-quality	24.9	AAI-based (medium-confidence)	taxid assigned	Viruses	Uroviricota	Caudoviricetes	NA	NA	Ficleduovirus	no support	Lytic	VIBRANT-based	0	0	0	0	0	0	0	0	0	0	0.383028	7.04769	0.750388	0.393506	0	0	0	0	0	0	0	0	0	0	0.809819	0	0	0	0	0	0	0	0	0
127-1_vRhyme_bin_307	5938	53.08	Low-quality	39.76	HMM-based (lower-bound)	taxid assigned	Viruses	Uroviricota	Caudoviricetes	no support	no support	no support	no support	Temperate	VIBRANT-based/eggnog-mapper-based	77.7866	62.4626	86.8142	61.2784	72.3891	52.5894	22.0391	13.7384	23.5915	53.403	63.779	62.9647	58.5555	45.9786	24.0067	38.1211	38.467	0	79.7701	19.4493	13.2364	69.4762	54.5151	30.5148	126.518	46.5266	41.1046	52.0142	51.4821	54.0258	50.5253	45.1013	60.8888	57.9005
127-1_vRhyme_bin_308	11429	33.84	Low-quality	5.39	HMM-based (lower-bound)	taxid assigned	Viruses	Uroviricota	Caudoviricetes	no support	no support	no support	no support	Lytic	VIBRANT-based	17.2818	11.7349	9.83602	1.22282	7.00277	0	0	0	0	5.15456	4.45397	14.6846	31.1382	3.36457	1.23698	4.06614	0.272892	2.92913	2.08134	0.929634	1.26255	53.2487	7.13856	0	0.600092	0	0	0	0	0	0.17319	0	0.47543	0.970404
127-1_vRhyme_bin_309	9800	59.03	Low-quality	7.73	HMM-based (lower-bound)	taxid assigned	Viruses	Uroviricota	Caudoviricetes	NA	NA	Mushuvirus	Mushuvirus mushu	Lytic	VIBRANT-based	0	0	0	0	0	0	0	0	0	1.02107	0	5.80138	1.31306	3.0606	1.78521	0	0	0	0.153535	0.549507	0.457341	0	0	0	0	0	0	0	0	0	0	0	0	0
127-1_vRhyme_bin_31	5191	33.52	Not-determined	NA	NA	taxid assigned	Viruses	Uroviricota	Caudoviricetes	NA	NA	Takahashivirus	Takahashivirus PBS1	Unknown	-	1.14396	0	0.243325	0	0	0	0	0	0	2.33491	1.22579	5.81649	3.0728	1.35809	0.136172	0	0	0	0.289855	0	0	0	0.253871	0	0	0.504895	0.654187	0.379612	0.689226	0	0.435785	0.321872	0.20935	0.545034
127-1_vRhyme_bin_310	6294	28.07	Low-quality	5.89	AAI-based (medium-confidence)	taxid assigned	Viruses	Nucleocytoviricota	Megaviricetes	no support	no support	no support	no support	Lytic	VIBRANT-based	6.1942	1.60288	1.93158	1.20387	1.03306	0	0	0	0	1.70181	1.9845	8.13988	8.39088	3.31954	0.29013	0.198482	0.495533	0	0.318746	0.554986	0	1.54385	0.970768	0	1.9279	0.857323	1.28141	0.362521	0.336854	0	0.269562	0.328672	1.26044	1.16875
127-1_vRhyme_bin_311	4131	58.85	Low-quality	9.96	AAI-based (medium-confidence)	taxid assigned	Viruses	Uroviricota	Caudoviricetes	NA	NA	Feofaniavirus	Feofaniavirus Eho49	Unknown	-	1.0625	4.35758	3.51626	2.9755	2.08909	0.880196	4.37328	0	0.382455	5.35634	6.10423	10.6524	9.31246	8.19154	3.32245	1.59268	1.31131	0	21.3162	8.27961	8.41501	24.3403	17.7198	1.31084	2.68193	0.522488	0.436713	1.00425	0.32077	0	0.650283	0.577805	1.8941	2.13685
127-1_vRhyme_bin_312	6801	38.23	Low-quality	2.31	AAI-based (medium-confidence)	taxid assigned	Viruses	Uroviricota	Caudoviricetes	no support	no support	no support	no support	Lytic	VIBRANT-based	0.797226	1.13436	0.905398	1.98066	0.504098	0	0	0	2.11658	2.34169	2.73751	5.36052	7.74565	10.5544	1.91416	0	0	2.26368	0.600503	0.192605	0.482204	0.900739	0	0	8.80452	0	0.171642	0	0	0	0	0	0.70308	0.565771
127-1_vRhyme_bin_313	8438	36.19	Low-quality	12.14	HMM-based (lower-bound)	taxid assigned	Viruses	Uroviricota	Caudoviricetes	NA	NA	Polybotosvirus	Polybotosvirus Atuph07	Lytic	VIBRANT-based	0.305982	0	0	0	0	0	0	0	0	0.90194	0.279295	4.9106	5.25807	4.67873	0.335089	0.375059	0	0	0	0.27598	0	0	0	0	0	0	0	0	0	0	0	0	0.167428	0.563306
127-1_vRhyme_bin_314	4391	62.65	Not-determined	NA	NA	no taxid assigned								Temperate	eggnog-mapper-based	12.2302	14.5512	14.0952	8.12952	9.01926	3.84813	5.43894	0.97782	0	11.7474	18.3018	22.8597	16.4232	8.72819	4.86969	5.67105	4.99072	0	18.6834	4.6239	6.77155	41.2279	23.6007	2.85776	0	8.67235	7.41955	0	0	0	7.14815	7.51969	8.46423	9.45882
127-1_vRhyme_bin_315	7448	52.24	Low-quality	14.3	AAI-based (medium-confidence)	taxid assigned	Viruses	Uroviricota	Caudoviricetes	NA	NA	Delepquintavirus	Delepquintavirus DLP5	Temperate	eggnog-mapper-based	18.2686	34.5538	25.0144	19.3972	15.1584	0	0	0	0	19.3958	37.5589	38.2748	34.0502	21.9253	6.80169	2.75075	0	0	12.0057	0	0	23.512	15.6029	4.35532	33.8942	18.6918	20.6885	16.7519	14.2331	0	16.2115	10.5971	19.0121	19.4189
127-1_vRhyme_bin_316	16139	55.83	Low-quality	19.21	HMM-based (lower-bound)	taxid assigned	Viruses	Uroviricota	Caudoviricetes	NA	NA	NA	Vibrio phage SIO-2	Lytic	VIBRANT-based	0	0	0	0	0	0	0	0	0	0.585089	0	8.46851	4.57628	1.11985	0	0	0	0	1.49612	0.514039	0	0.759146	0.623555	0	0	0	0	0	0	0	0	0	0	0
127-1_vRhyme_bin_317	16296	63.1	Medium-quality	53.02	AAI-based (medium-confidence)	taxid assigned	Viruses	Uroviricota	Caudoviricetes	no support	no support	no support	no support	Temperate	eggnog-mapper-based	19.2183	22.1291	26.4212	19.9627	15.4521	3.62255	7.04107	1.7126	3.45255	25.6861	30.0081	25.4564	17.8327	12.2547	7.86567	10.5432	4.99124	0.443832	5.85208	2.95627	4.73594	5.4443	6.0799	7.99744	23.8276	16.0926	17.6869	20.2069	13.8804	6.3217	19.8682	9.25217	17.5188	17.7784
127-1_vRhyme_bin_318	5537	55.07	Low-quality	7.38	AAI-based (medium-confidence)	taxid assigned	Viruses	Uroviricota	Caudoviricetes	no support	no support	no support	no support	Lytic	VIBRANT-based	0.419665	1.35759	0.68436	0.760253	0.170807	0	1.78259	0	0	1.47631	2.76656	3.36463	2.37241	0.578738	0	0	0	0	4.23142	2.15544	1.89531	2.55608	2.01224	0	2.66788	0.278438	0	0.112386	0	0	0	0.258651	0.510298	0.429219
127-1_vRhyme_bin_319	6537	53.95	Low-quality	16.42	AAI-based (medium-confidence)	taxid assigned	Viruses	Uroviricota	Caudoviricetes	NA	Peduoviridae	Xuanwuvirus	no support	Temperate	eggnog-mapper-based	161.224	154.118	168.636	146.821	148.927	117.087	76.3713	53.077	78.804	123.581	173.624	197.873	184.811	150.101	73.2696	91.9718	91.4926	3.69862	156.243	42.6148	39.0473	151.619	124.441	96.9516	203.015	97.2621	91.9978	106.601	94.9483	72.7561	90.6448	116.382	133.444	132.249
127-1_vRhyme_bin_32	7963	61.35	Low-quality	4.85	AAI-based (medium-confidence)	taxid assigned	Viruses	Uroviricota	Caudoviricetes	no support	no support	no support	no support	Lytic	VIBRANT-based	1.29693	4.8193	4.95691	6.72424	4.05299	1.66533	1.22844	0	0	2.63714	4.46892	14.4004	6.3797	9.04641	5.2078	4.19395	3.7518	0	1.25069	1.2246	1.64736	0.450968	0.872616	7.31686	2.08697	8.86731	9.34209	9.79441	7.13887	3.65466	9.41029	8.26312	13.4699	9.0531
127-1_vRhyme_bin_320	8465	48.64	Low-quality	4.36	AAI-based (medium-confidence)	taxid assigned	Viruses	Uroviricota	Caudoviricetes	no support	no support	no support	no support	Lytic	VIBRANT-based	2.16554	4.55687	7.70319	10.9801	1.71778	0	0	0	2.36413	3.16337	12.6117	26.998	11.0368	10.9327	7.04921	1.73158	1.17321	0	0.651744	0.395456	0	0.998175	0.169835	0	13.462	8.37788	7.5595	9.85068	1.33058	2.61476	8.00041	0.479357	7.56159	3.98404
127-1_vRhyme_bin_321	6501	61.33	Low-quality	12.8	HMM-based (lower-bound)	taxid assigned	Viruses	Uroviricota	Caudoviricetes	no support	no support	no support	no support	Temperate	eggnog-mapper-based	1.35031	3.10369	2.89011	2.87498	2.54588	2.0892	2.25028	0	1.03962	3.18684	6.19895	8.79476	5.48453	8.91199	4.65737	3.25394	2.8154	0	4.80529	2.38433	1.90012	5.19893	7.97957	2.46685	1.29844	2.63237	2.51387	3.04712	2.58864	2.16472	3.21874	2.93729	3.99524	3.25534
127-1_vRhyme_bin_322	5975	39.9	Low-quality	5.75	HMM-based (lower-bound)	taxid assigned	Viruses	Uroviricota	Caudoviricetes	no support	no support	no support	no support	Lytic	VIBRANT-based	0	0	0	0	0	0	0	0	0	0	0	6.66604	0.179469	5.59911	1.8633	0	0	0	0	0	0	0	0	0	0	0	0	0	0	0	0	0	0	0
127-1_vRhyme_bin_323	5343	53.62	Low-quality	3.17	HMM-based (lower-bound)	taxid assigned	Viruses	Uroviricota	Caudoviricetes	no support	no support	no support	no support	Lytic	VIBRANT-based	0	0	0	0	50.4696	1.10086	0	0	0	0.817711	1.58789	8.50659	5.92059	5.63767	2.69006	0	0	0	5.95403	1.66166	0.961602	1.18607	0	0	0	0	0	0	0	0	0	0.342498	0.183055	0
127-1_vRhyme_bin_324	6036	57.27	Low-quality	15.6	AAI-based (medium-confidence)	no taxid assigned								Unknown	-	5.94567	7.30827	8.2135	4.82602	0	0	0	0	0	6.7713	12.7673	9.95122	5.46291	3.16412	2.68375	1.73851	9.31444	0	3.27622	1.9652	2.02839	4.30457	1.09166	0	3.67099	5.61923	6.55786	4.4331	5.42246	0	3.72436	1.64769	3.69088	2.94364
127-1_vRhyme_bin_325	8544	41.81	Low-quality	5.08	AAI-based (medium-confidence)	taxid assigned	Viruses	Uroviricota	Caudoviricetes	NA	Kyanoviridae	Serangoonvirus	Serangoonvirus essarone	Lytic	VIBRANT-based	0	0.601965	0.683736	0.650347	0.332078	0	0	0	0	0.742292	5.18559	20.301	17.8376	14.2971	7.36323	3.24593	2.02692	0	0	0	0	0	0	0	2.43904	2.34577	2.37233	1.67515	0.341201	0	4.00459	0.204869	2.09869	1.04641
127-1_vRhyme_bin_326	15784	56.74	Low-quality	6.18	HMM-based (lower-bound)	taxid assigned	Viruses	Uroviricota	Caudoviricetes	no support	no support	no support	no support	Lytic	VIBRANT-based	0	0	0	0	0	0	0	0	0	2.25013	0	6.47134	1.55407	2.98034	0.134352	0	0	0	0	0	0	0	0	0	0	1.35769	2.25232	1.531	0.78915	0	1.70192	0.312529	0.385563	0
127-1_vRhyme_bin_327	70869	44.2	Medium-quality	85.96	HMM-based (lower-bound)	taxid assigned	Viruses	Uroviricota	Caudoviricetes	no support	no support	no support	no support	Temperate	eggnog-mapper-based	0	0	0	0	0	0	0	0	0	0.262507	0	10.5831	0.400975	0.869972	0	0	0	0	0	0	0	0	0	0	0	0	0	0	0	0	0	0	0	0
127-1_vRhyme_bin_328	8420	62.68	Low-quality	25.2	AAI-based (medium-confidence)	taxid assigned	Viruses	Uroviricota	Caudoviricetes	NA	NA	Xuquatrovirus	Xuquatrovirus PTXU04	Lytic	VIBRANT-based	33.8526	40.5262	44.0097	48.2945	25.0199	13.8062	15.1658	7.35756	9.22558	34.983	43.6911	52.9304	35.0385	50.1451	30.5023	31.7504	13.7345	0	19.5717	7.55382	10.7888	23.0055	26.4366	29.027	25.1882	38.14	41.6923	46.0554	40.6501	27.1798	49.8878	37.5329	49.1484	42.849
127-1_vRhyme_bin_329	6967	41.04	Low-quality	3.4	AAI-based (medium-confidence)	taxid assigned	Viruses	Uroviricota	Caudoviricetes	no support	no support	no support	no support	Lytic	VIBRANT-based	0	0	0.294609	0.628377	0.237559	0	0	0	3.71654	0	0.94714	3.29643	3.2707	5.97935	1.83473	1.00413	0	0	0	0	0	0	0	1.31534	0.605797	0	0	0	0	0	0.202935	0.354023	0.592738	0.243658
127-1_vRhyme_bin_33	6665	49.95	Low-quality	4.52	AAI-based (medium-confidence)	taxid assigned	Viruses	Uroviricota	Caudoviricetes	no support	no support	no support	no support	Lytic	VIBRANT-based	3.56388	5.07522	2.53473	1.41475	1.13519	0	0	0	0	5.18071	12.3757	6.77111	7.70258	0.557718	0.123733	0	0	0	2.99928	1.48493	1.23011	1.99671	1.63574	0.234365	2.96834	1.2491	1.09863	1.3538	0.516918	0	5.57904	0	2.07075	0.509396
127-1_vRhyme_bin_330	6989	44.26	Low-quality	22.39	AAI-based (medium-confidence)	taxid assigned	Viruses	Uroviricota	Caudoviricetes	no support	no support	no support	no support	Lytic	VIBRANT-based	3.50949	5.49092	4.74408	2.86698	3.87356	0	0	0	0	5.12203	5.63123	13.9485	10.5676	1.52223	0.126425	0	0	0	17.8586	18.0343	18.1437	26.8393	16.8676	0.52895	3.01945	0.816188	1.73098	2.09238	1.5547	0	0.525971	0.500902	2.51898	4.56634
127-1_vRhyme_bin_331	5911	34.38	Low-quality	2.92	HMM-based (lower-bound)	taxid assigned	Viruses	Uroviricota	Caudoviricetes	NA	NA	Brigitvirus	Brigitvirus brigit	Lytic	VIBRANT-based	0	0.669311	0	0	0.219999	0	0	0	0	0	0	2.60834	10.726	2.66723	0.577996	0	0	0	0	0	0	0	0	0.0968954	0	0	0	0	0	0	0	0	0.22062	0
127-1_vRhyme_bin_332	4866	63.3	Low-quality	15.43	AAI-based (medium-confidence)	taxid assigned	Viruses	Uroviricota	Caudoviricetes	NA	Demerecviridae	no support	no support	Temperate	eggnog-mapper-based	3.50192	4.63438	5.5809	3.46035	6.8755	0	0	0	0	5.87959	10.2675	7.55818	4.98591	3.0293	0.93213	0.273844	2.09153	1.57131	4.16704	5.2194	5.34672	12.2854	13.8861	0	4.60787	2.72477	2.68248	2.40848	2.15131	0	1.97579	1.52064	3.05966	2.76764
127-1_vRhyme_bin_333	5229	58.5	Low-quality	9.22	AAI-based (medium-confidence)	taxid assigned	Viruses	Uroviricota	Caudoviricetes	NA	NA	Donellivirus	Donellivirus gee	Lytic	VIBRANT-based	1.58003	3.21558	3.3516	3.05913	2.69041	6.15607	0	0	0	4.85151	4.1464	7.4942	5.58825	4.38784	5.09188	4.17291	3.67293	0.790393	8.71468	1.61438	1.23343	3.2722	2.13077	2.15083	3.37994	2.83045	3.73424	2.73714	4.1053	0	2.05494	3.56051	3.49153	3.70094
127-1_vRhyme_bin_334	11520	32.94	Low-quality	39.13	AAI-based (medium-confidence)	taxid assigned	Viruses	Uroviricota	Caudoviricetes	NA	NA	NA	Yangshan Harbor Nitrososphaeria virus	Temperate	eggnog-mapper-based	75.7977	51.9607	41.5414	26.1926	16.7786	18.5759	19.7521	0.878528	34.7741	59.5432	85.7368	70.4451	59.8763	31.5774	6.76496	8.75483	20.5546	3.71321	7.04678	4.5925	1.48981	47.8405	28.5991	9.704	70.2286	10.5591	8.94478	8.53479	7.5112	8.55119	10.2234	7.14831	12.5182	17.4079
127-1_vRhyme_bin_335	10179	63.94	Low-quality	28.9	AAI-based (high-confidence)	taxid assigned	Viruses	Uroviricota	Caudoviricetes	no support	no support	no support	no support	Lytic	VIBRANT-based	13.4433	12.3598	13.5412	9.99136	10.3714	3.70873	9.97369	8.76763	4.60467	16.0611	25.8844	24.7397	14.3404	6.2081	3.81363	6.5782	3.52364	0	5.64524	4.79002	6.92687	5.12585	6.4969	5.74953	19.7212	9.08761	10.5819	9.98523	6.82142	3.91942	10.0146	4.6977	7.38798	8.28296
127-1_vRhyme_bin_336	6514	36.63	Low-quality	2.16	HMM-based (lower-bound)	taxid assigned	Viruses	Uroviricota	Caudoviricetes	NA	Arenbergviridae	Wroclawvirus	Wroclawvirus PA5oct	Lytic	VIBRANT-based	0	0.576985	0.630193	1.2666	0.199634	0	0	0	3.77288	0.58417	3.90731	13.0918	11.2558	10.8029	4.36775	2.56983	2.25539	0	0	0	0	0	0	0	1.17436	1.89341	1.62913	1.24189	0	0	2.66969	0	1.98529	1.1119
127-1_vRhyme_bin_337	12156	38.43	Low-quality	5.71	HMM-based (lower-bound)	taxid assigned	Viruses	Uroviricota	Caudoviricetes	NA	NA	NA	Cyanophage PSS2	Lytic	VIBRANT-based	0.594706	0.846197	0.961145	1.57909	0.437634	0	0	0	7.35777	0.811579	5.38959	23.4774	23.8178	21.8166	11.7317	7.75553	4.97614	0	0.14146	0	0	0	0	0	3.77582	1.09071	0.872996	0.98117	0	0	0.918841	0	2.07406	1.43372
127-1_vRhyme_bin_338	4313	37.24	Low-quality	11.22	HMM-based (lower-bound)	taxid assigned	Viruses	Uroviricota	Caudoviricetes	NA	NA	NA	Idiomarinaceae phage 1N2-2	Lytic	VIBRANT-based	6.8842	2.98121	4.64913	0.273282	2.19281	0	0	0	0	7.67913	2.78672	5.92068	9.1992	0.861857	0	0	0.799255	0	5.96387	6.36106	5.80415	20.1786	14.1109	0.277664	3.05804	0.464694	0.467495	0.649264	0	0	0	0.239817	0.730707	0.892142
127-1_vRhyme_bin_339	11041	67.47	Low-quality	31.89	AAI-based (medium-confidence)	taxid assigned	Viruses	Uroviricota	Caudoviricetes	no support	no support	no support	no support	Lytic	VIBRANT-based	7.31932	9.8361	15.8588	16.7755	17.4744	10.8193	23.5543	4.53692	9.63512	8.90985	14.3864	30.1395	20.2986	29.778	20.6952	37.1797	15.373	0	12.849	10.9149	17.3365	12.5316	16.298	26.0175	18.6115	19.8422	21.6356	25.1653	25.5755	22.5962	19.6948	20.8332	23.7013	19.5468
127-1_vRhyme_bin_34	8140	63.72	Low-quality	5.03	AAI-based (medium-confidence)	taxid assigned	Viruses	Uroviricota	Caudoviricetes	NA	NA	Shapirovirus	no support	Lytic	VIBRANT-based	0	0	0	0	0	0	0	0	0	0	0	5.68227	3.98501	0.173215	0.470378	0.491103	0	0	0	0	0	0	0	0	0	0	0	0	0	0	0	0	0	0
127-1_vRhyme_bin_340	5733	54.06	Not-determined	NA	NA	no taxid assigned								Lytic	VIBRANT-based	0.450353	2.48433	1.12915	0.822373	1.40222	0	0	0	0	2.58125	0	9.80483	7.90265	5.32122	0.842539	0.145269	0	0	1.54972	0.469664	0	0.589538	1.00307	0	0	0	0	0	0.231136	0	0	0	0.265382	0
127-1_vRhyme_bin_341	11103	55.45	Low-quality	20.35	AAI-based (high-confidence)	taxid assigned	Viruses	Uroviricota	Caudoviricetes	NA	NA	NA	Croceibacter phage P2559Y	Lytic	VIBRANT-based	0.395315	1.22933	0.952757	1.12224	30.1538	0.481599	0	0	0	3.3511	3.92675	7.17456	5.73444	3.07085	0.47218	0.105013	0.450926	0	4.63337	4.69944	2.23495	1.73131	10.7579	0	0.736502	0	0.162484	0	0	0	0.853175	0.222145	0.430663	0.366941
127-1_vRhyme_bin_342	22554	34.04	Low-quality	49.53	AAI-based (medium-confidence)	taxid assigned	Viruses	Uroviricota	Caudoviricetes	NA	NA	NA	Psychrobacter phage pOW20-A	Temperate	eggnog-mapper-based	0	0.350829	0.350021	0.656979	0	0	0	0	0	0.724866	1.61961	11.0444	2.13358	1.64813	0.378706	0	0	0	0.279558	0	0	0	0	0	0.795313	0.205069	0	0	0	0	0.451349	0	0.891401	0.326155
127-1_vRhyme_bin_343	29592	43.4	Medium-quality	84.59	AAI-based (high-confidence)	taxid assigned	Viruses	Uroviricota	Caudoviricetes	no support	no support	no support	no support	Lytic	VIBRANT-based	0	1.41716	0	0	2.65667	0	0	0	0	0.428639	0	13.7309	1.76656	2.02716	0	0	0	0	0.661	0	0	0	0	0	0	0	0	0	0	0	0	0	0	0
127-1_vRhyme_bin_344	82048	34.17	Medium-quality	88.93	HMM-based (lower-bound)	taxid assigned	Viruses	Uroviricota	Caudoviricetes	no support	no support	no support	no support	Temperate	eggnog-mapper-based	16.1461	0	0	0	0	0	0	0	0	8.9992	0	29.8919	10.0701	8.80324	2.82152	0	0	0	0	0	0	0	0	0	7.8093	0	0	0	0	0	0	0	0	0
127-1_vRhyme_bin_345	38350	58.59	Medium-quality	65.91	AAI-based (medium-confidence)	taxid assigned	Viruses	Uroviricota	Caudoviricetes	no support	no support	no support	no support	Temperate	eggnog-mapper-based	6.9411	12.1681	10.0126	8.45636	7.37678	2.23369	0	0	0	6.62604	10.7848	28.3516	25.4905	27.1699	9.71063	2.24332	1.9283	0	4.55119	0	0	8.411	6.44475	3.45808	15.3044	7.3568	7.96948	7.09636	5.92926	0	7.14484	6.25929	7.68509	7.0765
127-1_vRhyme_bin_346	4102	36.62	Low-quality	6.17	HMM-based (lower-bound)	taxid assigned	Viruses	Uroviricota	Caudoviricetes	no support	no support	no support	no support	Lytic	VIBRANT-based	0.944127	0.24112	0.538865	0.451533	0.2882	0	0	0	0	3.19529	4.25146	5.32473	1.17637	0.374975	0	0	0	0	0.611344	0	0.293143	0.823945	0.262857	0	10.5463	0	0.103483	0	0	0	0	0	0.317915	0.413838
127-1_vRhyme_bin_347	4302	65.81	Low-quality	10.7	HMM-based (lower-bound)	no taxid assigned								Temperate	eggnog-mapper-based	32.4685	40.0044	40.9583	46.5767	33.6907	22.1992	0	0	16.9752	28.5346	40.8668	42.8574	29.8492	43.4712	29.0832	40.9445	22.9896	0	24.7659	9.05005	10.6216	21.8997	20.0509	43.6563	31.4557	47.1258	51.4079	54.7017	55.4435	0	50.3492	47.0688	45.1923	44.9316
127-1_vRhyme_bin_348	5128	34.93	Low-quality	15.14	AAI-based (medium-confidence)	taxid assigned	Viruses	Uroviricota	Caudoviricetes	NA	Assiduviridae	no support	no support	Temperate	eggnog-mapper-based	164.791	42.4716	50.1866	29.6505	10.8583	0	0	0	0	77.4491	64.524	101.16	79.4889	51.9165	3.36572	0	1.58454	0	21.6709	7.13818	5.18013	13.5114	8.43395	12.2859	25.9774	47.4419	37.3122	42.6141	29.2514	0	33.8574	49.1223	52.3448	78.0808
127-1_vRhyme_bin_349	8161	56.6	Low-quality	9.14	AAI-based (medium-confidence)	taxid assigned	Viruses	Uroviricota	Caudoviricetes	no support	no support	no support	no support	Temperate	VIBRANT-based/eggnog-mapper-based	10.0288	6.83541	9.3444	6.87058	3.78083	5.94933	5.37767	0	1.60253	9.56731	9.35629	16.4913	17.7878	6.78511	2.70674	3.66359	2.19244	0	7.89277	7.35661	1.2993	6.49687	6.54732	1.57589	2.84441	5.68626	4.77227	3.76171	3.14997	1.64069	3.51687	3.49024	2.4635	5.64398
127-1_vRhyme_bin_35	7858	66.01	Low-quality	13.14	HMM-based (lower-bound)	taxid assigned	Viruses	Uroviricota	Caudoviricetes	NA	NA	Vieuvirus	Vieuvirus R3177	Lytic	VIBRANT-based	1.18284	1.51042	1.52704	1.0714	3.58059	0.258582	0	0	0	0.789158	1.3196	31.4339	25.331	52.4591	40.4874	28.7325	2.50677	0	3.37367	2.38932	1.23811	1.50539	0.426892	1.83544	3.28978	0.510111	0.634729	0.752315	0.354125	0	2.08713	1.00239	2.75211	1.61302
127-1_vRhyme_bin_350	16804	53.43	Low-quality	28.32	AAI-based (medium-confidence)	taxid assigned	Viruses	Uroviricota	Caudoviricetes	no support	no support	no support	no support	Temperate	eggnog-mapper-based	1.58256	3.17841	3.04425	2.7656	1.33669	0	0	0	0	3.97548	4.54396	17.1843	13.3929	5.8277	0.462721	0	1.62159	0	8.74513	9.46251	9.00339	5.22943	7.41468	0	2.182	0.779847	0.808351	1.45041	0.946275	0	1.43034	0.208332	0.646714	0.599393
127-1_vRhyme_bin_351	4899	48.79	Low-quality	2.99	HMM-based (lower-bound)	taxid assigned	Viruses	Uroviricota	Caudoviricetes	no support	no support	no support	no support	Lytic	VIBRANT-based	0	0.686436	1.16023	1.5123	0.241314	0	0	0	6.44997	1.66857	15.5381	66.5164	60.1393	59.8378	28.3647	12.291	5.98103	0	0.760517	0.371364	0	1.94034	0	0.765238	1.29228	8.33953	9.44456	5.88538	0.973742	0	12.0635	0	4.85804	2.31008
127-1_vRhyme_bin_352	6444	38	Low-quality	3.44	HMM-based (lower-bound)	taxid assigned	Viruses	Uroviricota	Caudoviricetes	no support	no support	no support	no support	Lytic	VIBRANT-based	0	0.337673	0.416525	1.14971	0	0	0	0	0.885361	0.415548	4.90062	16.474	13.4166	12.5315	6.3257	1.96446	1.33736	0	0.0778315	0	0	0.590053	0	0	1.02338	0.622044	0.691666	0.482839	0	0	0.811802	0	2.54651	1.35229
127-1_vRhyme_bin_353	7409	38.67	Low-quality	10.89	HMM-based (lower-bound)	taxid assigned	Viruses	Uroviricota	Caudoviricetes	no support	no support	no support	no support	Unknown	-	1.49846	1.97575	2.74902	1.29541	1.43606	0	0	0	0	1.82614	8.04754	27.3778	22.5422	15.2763	9.20677	2.05706	1.07455	0	0.860684	1.22777	1.6525	1.5396	0.905525	0	3.34673	3.47504	3.45192	2.65969	0.590205	0	4.92339	0.118127	1.65746	1.60385
127-1_vRhyme_bin_36	18005	61.56	Low-quality	11.75	AAI-based (medium-confidence)	taxid assigned	Viruses	Uroviricota	Caudoviricetes	NA	Peduoviridae	no support	no support	Lytic	VIBRANT-based	0	0	0	0.804263	0.643462	0.296984	0	0	0	0	0.746077	6.74346	3.2012	1.22448	0.35988	0	0	0	0.147239	0	0	0.492754	0	0.517644	0	0	0.165032	0.19585	0	0	0.628204	0.39329	1.24337	0.12571
127-1_vRhyme_bin_37	11172	51.28	Low-quality	11.29	HMM-based (lower-bound)	taxid assigned	Viruses	Uroviricota	Caudoviricetes	NA	NA	Taranisvirus	Taranisvirus taranis	Temperate	VIBRANT-based/eggnog-mapper-based	29.6273	32.2255	32.7024	26.7221	21.9255	8.15576	0	0	0	36.0415	32.3802	30.7348	25.6876	17.0492	8.83165	13.0307	10.9464	0	39.3905	15.6202	12.2016	45.0386	47.4627	12.6535	51.1423	20.7825	18.5418	20.5348	17.1271	0	22.3873	13.6879	20.262	18.6896
127-1_vRhyme_bin_38	10957	49.61	Low-quality	6.97	AAI-based (medium-confidence)	taxid assigned	Viruses	Uroviricota	Caudoviricetes	no support	no support	no support	no support	Lytic	VIBRANT-based	2.52131	7.42009	5.82153	4.44118	1.74789	0	0	0	0	8.28357	9.37771	8.83852	7.69479	9.35869	4.34926	0.638474	0.71911	0	2.55681	1.87294	1.71601	2.06284	1.55263	0	1.13151	2.49049	2.52785	3.02897	1.82614	0	5.61308	0	1.13068	0.52676
127-1_vRhyme_bin_39	10179	53.36	Low-quality	6.43	AAI-based (medium-confidence)	taxid assigned	Viruses	Uroviricota	Caudoviricetes	NA	Kyanoviridae	no support	no support	Lytic	VIBRANT-based	0.380471	0.932814	0.465333	0.430091	0.360036	0	0	1.57677	1.97466	1.57842	4.32951	5.58537	3.5423	1.72517	0.624995	0.229091	0	0	1.0488	0.40036	0.311441	0.560315	0.541408	0	0.466466	0.287774	0.69851	0.376993	0.169234	0	1.88902	0	1.31318	0.166771
127-1_vRhyme_bin_4	14710	48.97	Low-quality	9.74	AAI-based (medium-confidence)	taxid assigned	Viruses	Uroviricota	Caudoviricetes	no support	no support	no support	no support	Lytic	VIBRANT-based	2.73808	5.06976	2.21107	1.51096	1.32605	0	0	0	0	6.66837	21.5963	8.67978	10.0235	1.28963	0.160179	0	0	0	4.0038	1.98381	1.62004	1.98171	4.52829	0.417677	2.56434	1.17384	1.40678	1.2127	0.846767	0	3.24869	0	2.25326	0.346206
127-1_vRhyme_bin_40	35452	53.76	Medium-quality	64.76	AAI-based (medium-confidence)	taxid assigned	Viruses	Uroviricota	Caudoviricetes	NA	NA	Xuquatrovirus	Xuquatrovirus PTXU04	Lytic	VIBRANT-based	0.735556	4.1681	3.65192	2.73099	1.5306	0	0	0	0	3.76074	3.58967	8.18146	8.53353	4.0892	1.71806	0.270155	0.527849	0	2.14633	1.79817	3.66626	3.69424	3.32864	0	0	0.991511	1.04469	0.930301	0.504594	0	1.72285	0	0.545637	0
127-1_vRhyme_bin_41	16349	48.74	Low-quality	11.27	HMM-based (lower-bound)	taxid assigned	Viruses	Uroviricota	Caudoviricetes	no support	no support	no support	no support	Lytic	VIBRANT-based	2.19512	3.90814	2.32741	5.77782	1.69929	4.76861	0	0	2.66826	2.12064	3.57489	9.85289	4.95203	9.04755	4.8857	3.47925	0.577327	0	1.42431	0	0	1.26622	0	2.99688	0	5.13936	5.53033	6.06462	6.15986	6.61878	3.52836	21.9629	9.71144	7.95359
127-1_vRhyme_bin_42	19364	48.34	Low-quality	34.8	AAI-based (medium-confidence)	taxid assigned	Viruses	Uroviricota	Caudoviricetes	no support	no support	no support	no support	Lytic	VIBRANT-based	0.680002	0.745739	0.570756	0.330431	0.329677	0	0	0	0.747914	2.46006	1.97161	8.25243	2.78272	2.10498	0	0	0	0	0.617923	0.432186	0	0	0	0.553916	0	0.262738	0	0.342785	0.581665	0	0.934585	0.267075	0.415299	0.321442
127-1_vRhyme_bin_43	14846	49	Low-quality	35.28	AAI-based (medium-confidence)	taxid assigned	Viruses	Uroviricota	Caudoviricetes	no support	no support	no support	no support	Lytic	VIBRANT-based	0	0	0	0	0	0	0	0	0	0.721485	0	8.18918	1.4446	1.57137	0	0	0	0	0	0	0	0	0	0	0	0	0	0	0	0	0	0	0	0
127-1_vRhyme_bin_44	35681	36.6	Low-quality	20.8	HMM-based (lower-bound)	taxid assigned	Viruses	Uroviricota	Caudoviricetes	no support	no support	no support	no support	Lytic	VIBRANT-based	0.795959	0.948021	0.929245	1.07123	0	0	0	0	0	1.60761	6.9021	11.7748	6.02191	4.35034	1.92825	0	0.936209	0	1.87352	0.34672	0.456491	0	3.21998	0	1.92216	1.95301	1.72799	1.20919	0	0	1.90199	0	2.16245	2.32171
127-1_vRhyme_bin_45	5477	54.12	Low-quality	16.4	AAI-based (medium-confidence)	taxid assigned	Viruses	Uroviricota	Caudoviricetes	no support	no support	no support	no support	Lytic	VIBRANT-based	0	0	0	0	0	0	0	0	0	0	0	4.95562	0.391575	0	0	0	0	0	0.104655	0	1.55681	0	0	0	0	0	0	0	0	0	0	0	0	0
127-1_vRhyme_bin_47	28557	53.69	Low-quality	36.85	HMM-based (lower-bound)	taxid assigned	Viruses	Uroviricota	Caudoviricetes	no support	no support	no support	no support	Temperate	eggnog-mapper-based	2.5496	5.68015	5.89929	4.52247	3.71752	0	0	0	0	13.7694	11.141	11.5066	11.6313	5.3997	1.58419	0.86908	1.17551	0	4.4058	1.71757	1.57713	6.82752	2.51296	1.27267	2.71574	0	0	2.44058	0	0	1.93088	1.53238	2.88457	3.79257
127-1_vRhyme_bin_48	5585	38.64	Low-quality	3.42	HMM-based (lower-bound)	taxid assigned	Viruses	Uroviricota	Caudoviricetes	no support	no support	no support	no support	Lytic	VIBRANT-based	0.508516	0.708379	0.904637	0.994909	0.275176	0	0	0	0	3.63381	3.96649	6.21133	4.08003	2.43276	0.822677	0.178943	0	0	0.679932	1.38118	0.919936	1.92895	0.60063	0.055937	4.62867	0	0.228014	0.185701	0	0	0	0	0.233498	0.587637
127-1_vRhyme_bin_49	7572	61.78	Low-quality	24.12	AAI-based (medium-confidence)	taxid assigned	Viruses	Uroviricota	Caudoviricetes	NA	NA	NA	Pelagibacter phage HTVC010P	Temperate	eggnog-mapper-based	9.51324	14.1595	18.391	17.145	4.07493	0	0.349156	0	0	11.3725	11.0489	14.6562	6.79765	8.09159	2.51275	6.85225	0	0	0	0	0	0	0	0.680763	4.70301	7.55382	8.95556	8.09494	4.2875	0	4.63068	0.966702	6.30055	7.03955
127-1_vRhyme_bin_50	6432	62.72	Low-quality	9.15	HMM-based (lower-bound)	taxid assigned	Viruses	Uroviricota	Caudoviricetes	no support	no support	no support	no support	Lytic	VIBRANT-based	2.12748	2.92171	3.53479	2.22518	2.20559	0.914476	0	0	0.736903	4.40426	5.97233	9.31358	6.14772	3.78638	0.934141	1.8257	0.45938	0	5.71458	4.87639	10.2993	6.43701	6.68683	2.51759	1.59945	1.12656	0.989938	1.54797	2.10137	0	1.60465	3.63678	4.46049	6.75647
127-1_vRhyme_bin_51	6930	60.71	Low-quality	19.01	AAI-based (medium-confidence)	no taxid assigned								Temperate	eggnog-mapper-based	0.63336	1.71268	1.50369	1.77371	0.494714	0	0	0	0	1.70832	2.00642	5.86329	4.15856	5.56737	2.63504	1.43011	0.615865	0	1.7473	0.57756	0.268163	3.90167	3.12908	0.976746	1.56064	1.15684	1.48539	1.42176	0.898697	0	1.97898	0.390356	2.06998	1.63306
127-1_vRhyme_bin_52	8651	37.38	Low-quality	15.31	HMM-based (lower-bound)	taxid assigned	Viruses	Uroviricota	Caudoviricetes	no support	no support	no support	no support	Lytic	VIBRANT-based	8.02825	4.82475	3.19389	0.46713	4.60525	0	0	0	0	4.04026	1.77072	2.48767	9.46701	0.40005	0	0	0	2.49621	3.25491	10.0187	3.76559	17.6541	7.74136	0	1.12821	1.01581	0.72375	0.407614	0	0	0	0	0.200992	0
127-1_vRhyme_bin_53	37156	54.34	Medium-quality	55.33	HMM-based (lower-bound)	taxid assigned	Viruses	Uroviricota	Caudoviricetes	no support	no support	no support	no support	Lytic	VIBRANT-based	0.778259	1.63444	1.41927	1.44109	13.1691	0	0	0	0	8.34103	5.00438	10.9011	6.48993	2.95299	0.469268	0	0	0	2.4972	1.21627	1.12976	2.50717	0.92539	0	1.49798	0	0.171366	0.27634	0	0	0.700153	0.209852	0.318803	0.243666
127-1_vRhyme_bin_54	24176	49.42	Low-quality	31.3	HMM-based (lower-bound)	taxid assigned	Viruses	Uroviricota	Caudoviricetes	no support	no support	no support	no support	Temperate	eggnog-mapper-based	24.0716	24.1868	25.0128	21.4446	24.1124	19.0921	12.1896	5.49285	6.61495	17.5763	30.8623	38.5033	33.2497	21.759	8.8885	11.7676	10.2391	1.64543	21.4243	6.13461	5.49834	19.4236	12.9933	11.6882	31.3039	21.2292	18.8706	18.7214	19.7811	21.272	17.1176	18.1072	23.406	23.7848
127-1_vRhyme_bin_55	82414	56.24	High-quality	100	AAI-based (high-confidence)	taxid assigned	Viruses	Uroviricota	Caudoviricetes	no support	no support	no support	no support	Temperate	eggnog-mapper-based	0	2.66189	3.06334	2.78884	26.9019	2.56284	0	0	0	2.572	5.02713	15.8471	5.41115	4.00336	2.20859	2.28686	0	0	3.80269	2.39208	2.23502	2.45036	2.4829	2.44501	0	1.92681	1.99845	2.43636	2.03072	0	1.78417	2.16446	1.85268	1.84421
127-1_vRhyme_bin_56	6590	53.13	Low-quality	7.47	AAI-based (high-confidence)	taxid assigned	Viruses	Uroviricota	Caudoviricetes	NA	NA	Polybotosvirus	Polybotosvirus Atuph07	Lytic	VIBRANT-based	0.940288	1.17068	0.670842	0.587672	0.448481	0	0	0	0	25.5782	16.6649	11.308	8.50215	2.54802	0.241344	0	0.398547	0	5.882	4.46132	3.66598	3.30161	2.52698	0.877019	0	0	0	0	0.241293	0	0.171636	0	0.478231	0.49802
127-1_vRhyme_bin_57	12739	57.58	Low-quality	17.4	AAI-based (medium-confidence)	taxid assigned	Viruses	Uroviricota	Caudoviricetes	no support	no support	no support	no support	Lytic	VIBRANT-based	22.9833	24.5813	26.3869	22.4041	10.4494	4.37379	4.08847	11.5558	3.16257	25.6671	24.3457	33.2704	27.3469	12.507	4.14315	4.53712	4.568	0	15.1466	14.2814	2.80605	19.0196	17.4642	4.78622	18.802	9.62133	10.663	10.991	8.32153	3.0996	12.5303	6.76408	11.4142	13.7166
127-1_vRhyme_bin_58	5823	52.83	Low-quality	8.95	AAI-based (high-confidence)	taxid assigned	Viruses	Uroviricota	Caudoviricetes	no support	no support	no support	no support	Lytic	VIBRANT-based	20.1743	10.9727	13.7199	6.79538	151.028	3.70989	0	0	0	15.7322	14.2462	17.8172	15.6301	5.54716	2.34693	1.7735	1.7196	7.96712	23.6125	5.94878	4.14885	16.3608	21.8088	2.72725	63.8289	8.20764	4.42856	6.32293	3.54999	1.45475	11.2904	4.44071	14.557	11.0392
127-1_vRhyme_bin_59	14956	64.22	Low-quality	26.81	HMM-based (lower-bound)	taxid assigned	Viruses	Uroviricota	Caudoviricetes	no support	no support	no support	no support	Temperate	eggnog-mapper-based	0	1.83848	2.38584	1.77883	0.308275	0	0	0	0	1.68679	1.03999	9.84709	7.68971	5.45078	2.51283	0.322975	0	0	0.517394	0.360067	0.613969	1.52539	0.36047	0	0	0.268016	0.19158	0.43688	0.15062	0	0.406497	0	0	0.287543
127-1_vRhyme_bin_6	13199	34.78	Low-quality	34.59	AAI-based (medium-confidence)	taxid assigned	Viruses	Uroviricota	Caudoviricetes	no support	no support	no support	no support	Lytic	VIBRANT-based	0	0	0	0	0	0	0	0	0	0.395079	3.12463	7.3372	1.57409	2.19474	1.04878	0	0	0	0.151995	0	0	0	0	0	0	0	0	0	0	0	0	0	0	0
127-1_vRhyme_bin_60	8322	53.91	Low-quality	4.37	AAI-based (high-confidence)	taxid assigned	Viruses	Uroviricota	Caudoviricetes	NA	Herelleviridae	Salchichonvirus	Salchichonvirus LP65	Lytic	VIBRANT-based	0	0	0	0	0	0	0	0	0	1.93064	0	4.90185	2.33549	2.12553	0.16988	0	0.335326	0	0	0	0	0	0	0	0	0	0	0	0	0	0.186883	0	0	0
127-1_vRhyme_bin_61	22554	53.82	Low-quality	16.2	HMM-based (lower-bound)	taxid assigned	Viruses	Uroviricota	Caudoviricetes	no support	no support	no support	no support	Lytic	VIBRANT-based	1.53397	3.65739	2.00212	1.05266	1.06405	0	0	0	0	5.28028	22.6118	10.5602	7.96378	2.05732	0.530189	0.166167	0	0	3.94558	2.75551	1.96297	1.43299	5.08347	0.891118	1.18127	0.560523	0.625793	1.00247	0.352514	0	1.36659	0.405686	2.22127	0.958394
127-1_vRhyme_bin_62	7059	38.84	Low-quality	22.61	AAI-based (medium-confidence)	taxid assigned	Viruses	Uroviricota	Caudoviricetes	NA	Autographiviridae	no support	no support	Lytic	VIBRANT-based	0	0	0	0	0	0	0	0	0	0	0	12.5816	0.626626	0	0	0	0	0	0.162401	0	1.03756	0	0.18669	0	0	0	0	0	0	0	0	0	0	0
127-1_vRhyme_bin_63	9317	60.5	Low-quality	7.06	AAI-based (high-confidence)	taxid assigned	Viruses	Uroviricota	Caudoviricetes	no support	no support	no support	no support	Lytic	VIBRANT-based	0.304826	0.445864	0.864255	0.234942	0.418724	0	0	0	0	1.43705	0.834718	4.96444	6.51718	1.58212	0.120126	0.196654	0	0.73193	3.39137	3.69447	4.35292	6.21224	2.61031	0	0	0	0.159461	0	0	0	0.257974	0.256189	0.431569	0.327961
127-1_vRhyme_bin_64	12059	54.48	Low-quality	27.52	HMM-based (lower-bound)	taxid assigned	Viruses	Uroviricota	Caudoviricetes	no support	no support	no support	no support	Lytic	VIBRANT-based	0.449617	0	0	0	0	0	0	0	0	0	0	6.3261	5.24649	3.57145	0.473826	0	0	0	2.94702	0.917276	0.335408	0.630616	0.655699	0	0.459368	0	0	0	0.208781	0	0	0	0.162213	0.478623
127-1_vRhyme_bin_65	10673	52.4	Low-quality	16.81	HMM-based (lower-bound)	taxid assigned	Viruses	Uroviricota	Caudoviricetes	no support	no support	no support	no support	Lytic	VIBRANT-based	0	0	0	0	0	0	0	0	0	0	0	6.24476	0	0	0	0	0	0	0	0	0	0	0	0	0	0	0	0	0	0	0	0	0	0
127-1_vRhyme_bin_66	28525	35.14	Low-quality	10.24	AAI-based (medium-confidence)	taxid assigned	Viruses	Uroviricota	Caudoviricetes	no support	no support	no support	no support	Lytic	VIBRANT-based	0	0.325935	0.370849	0.70835	0.145055	0	0	0	0	0.484199	4.00699	14.7907	12.368	10.506	4.84669	1.76055	0.569712	0	0.0778662	0	0	0	0	0	0.693567	1.25391	1.10493	0.883522	0	0	1.68522	0	1.49343	0.908541
127-1_vRhyme_bin_67	13303	48.58	Low-quality	6.26	HMM-based (lower-bound)	taxid assigned	Viruses	Uroviricota	Caudoviricetes	NA	Ackermannviridae	NA	Ralstonia phage RSP15	Lytic	VIBRANT-based	0	0.416358	0.676508	0.367063	0	0	0	0	0	3.88812	1.62982	9.12696	8.78627	9.64498	2.92249	0.744995	0	0	0.527825	0.410279	0	0	0	0	0	0	0	0	0	0	0	0	0.310426	0.374315
127-1_vRhyme_bin_68	5692	63.72	Low-quality	14.76	AAI-based (medium-confidence)	taxid assigned	Viruses	Uroviricota	Caudoviricetes	no support	no support	no support	no support	Lytic	VIBRANT-based	1.72367	2.815	4.07756	4.17106	2.28464	0.24425	0	0	1.74251	3.16934	3.97474	8.38003	5.32208	4.99925	1.45919	1.15589	0.5912	0	2.19027	0.230131	0.307282	2.93181	2.50469	0.823283	0.602464	3.11484	3.41184	3.49843	2.93329	0	6.45821	5.45149	4.77309	5.44779
127-1_vRhyme_bin_69	11334	61.14	Low-quality	18.6	AAI-based (medium-confidence)	taxid assigned	Viruses	Uroviricota	Caudoviricetes	no support	no support	no support	no support	Lytic	VIBRANT-based	6.28725	5.4105	5.53038	4.35288	2.87883	2.12303	0	0	2.65628	5.63298	8.04692	8.96963	6.76473	5.54153	2.68179	1.93254	1.8466	0	7.05495	2.8187	2.2955	12.86	11.8282	1.96622	2.95579	2.62529	3.08046	3.39491	2.59549	0	4.2912	2.73075	3.29837	2.65603
127-1_vRhyme_bin_7	20686	38.85	Low-quality	6.4	AAI-based (medium-confidence)	taxid assigned	Viruses	Uroviricota	Caudoviricetes	NA	Arenbergviridae	Wroclawvirus	Wroclawvirus PA5oct	Lytic	VIBRANT-based	13.7419	9.5723	7.27385	3.11756	9.20109	0	0	0	0	12.1614	18.1713	19.4485	16.7827	3.03624	0.60939	0	0.666574	0	3.78233	1.99117	0.914223	3.36986	1.76643	1.54548	16.2587	2.55635	1.82119	2.68736	1.28116	0	3.03466	0.657711	3.47256	3.91169
127-1_vRhyme_bin_70	5731	61.26	Low-quality	15.48	AAI-based (medium-confidence)	taxid assigned	Viruses	Uroviricota	Caudoviricetes	NA	NA	Xuquatrovirus	Xuquatrovirus PTXU04	Lytic	VIBRANT-based	0.765867	1.38067	1.34994	1.49842	1.6915	0.877048	3.27535	1.01676	1.1793	0.836126	0.575704	5.49262	3.55509	5.00996	3.09381	1.26428	0.41532	0	1.40023	2.31105	3.33803	1.17949	1.46332	1.9806	2.85374	0.484223	0.425893	0.452425	0.647406	0	0.518075	2.36012	1.87728	1.77724
127-1_vRhyme_bin_71	12841	64.52	Low-quality	22.83	HMM-based (lower-bound)	taxid assigned	Viruses	Uroviricota	Caudoviricetes	NA	NA	NA	Tetraselmis viridis virus S20	Lytic	VIBRANT-based	0	0.354314	0.504119	0.249142	0.165716	0	0	0	0	0.31829	0.9727	6.81635	0.574119	0.59892	0.302763	0.155657	0	0	0.0948556	0	0	0	0	0.210851	0	0.180093	0.165285	0	0	0	0.187178	0.371764	0.346984	0.572861
127-1_vRhyme_bin_72	8819	52.19	Low-quality	17.68	HMM-based (lower-bound)	taxid assigned	Viruses	Uroviricota	Caudoviricetes	no support	no support	no support	no support	Lytic	VIBRANT-based	22.8062	19.5594	18.655	18.1574	17.0111	7.84586	6.78514	0	3.80195	18.506	19.6146	23.0734	21.142	16.9471	7.63458	8.73531	13.5692	0	8.67691	3.12743	0	11.8326	4.34713	7.94098	19.532	11.9575	11.925	11.972	12.1707	6.29	12.4888	13.1358	13.0004	12.2295
127-1_vRhyme_bin_73	9857	35.94	Low-quality	20.17	HMM-based (lower-bound)	taxid assigned	Viruses	Uroviricota	Caudoviricetes	NA	Pachyviridae	no support	no support	Lytic	VIBRANT-based	0	0	0	0	0	0	0	0	0	0	0	6.3381	0.435154	0.182054	0	0	0	0	0	0	0	0	0	0	0	0	0	0	0	0	0	0	0	0
127-1_vRhyme_bin_74	20329	48.55	Low-quality	16.12	HMM-based (lower-bound)	taxid assigned	Viruses	Uroviricota	Caudoviricetes	NA	Peduoviridae	Arsyunavirus	Arsyunavirus RSY1	Temperate	VIBRANT-based/eggnog-mapper-based	26.1756	25.4846	25.8628	20.1106	19.9756	15.3979	0	18.8577	24.6451	19.7168	33.2943	31.1268	26.2293	16.1981	8.30169	10.7868	12.0798	0	48.0001	16.2055	21.9341	47.3518	56.9525	10.3501	34.8921	18.1936	16.7359	17.2491	15.5396	10.0545	16.796	11.2874	20.2444	18.1984
127-1_vRhyme_bin_75	6568	38.63	Low-quality	3.53	HMM-based (lower-bound)	no taxid assigned								Unknown	-	0.825507	0.752949	0.480778	0.307638	0	0	0	0	0	3.43329	3.51637	7.55578	2.51021	0.663533	0.107623	0	0	0	0	0	0	0	0	0	0	0	0	0	0	0	0	0	0.148914	0
127-1_vRhyme_bin_76	28116	48.77	Medium-quality	66.46	AAI-based (medium-confidence)	taxid assigned	Viruses	Uroviricota	Caudoviricetes	no support	no support	no support	no support	Lytic	VIBRANT-based	0	0	0	0	0	0	0	0	0	0	0.553213	13.3665	0.271744	0	0	0	0	0	0.175836	0	0	0	0	0	0	0	0	0	0	0	0	0	0	0
127-1_vRhyme_bin_77	10125	49.04	Low-quality	12.05	HMM-based (lower-bound)	taxid assigned	Viruses	Uroviricota	Caudoviricetes	no support	no support	no support	no support	Lytic	VIBRANT-based	1.53	1.07455	0.826473	1.29716	0.583801	0	0	0	1.83782	0.320152	0.488794	7.86757	2.05199	1.69639	1.12285	0.633361	0	0	2.07341	0	0	3.44241	1.44357	1.81531	0	1.27905	1.18437	0.993605	0.654371	0	0.642343	0.982269	1.43825	0.883012
127-1_vRhyme_bin_78	9338	52.63	Low-quality	11.49	HMM-based (lower-bound)	taxid assigned	Viruses	Uroviricota	Caudoviricetes	NA	NA	Laroyevirus	no support	Lytic	VIBRANT-based	1.576	2.13957	0.896127	0.522922	1.17739	0	0	0	0	2.5205	6.78892	10.5429	7.43556	1.77073	0.164013	0	0	0	4.39657	2.60292	0.632154	2.35263	2.1554	0	1.83617	0.412752	0.284112	0.388733	0	0	1.42324	0	0.826284	0.424179
127-1_vRhyme_bin_79	14588	34.69	Low-quality	4.45	AAI-based (medium-confidence)	taxid assigned	Viruses	Uroviricota	Caudoviricetes	no support	no support	no support	no support	Lytic	VIBRANT-based	1.85835	0.664445	0.822556	0.403985	0.243117	0	0	0	0	2.02884	5.58962	11.1083	5.94493	0.685355	0	0	1.05211	0	2.70134	3.96587	2.11318	5.67629	5.49417	0	1.6455	1.14138	0.349179	0.227505	0	0	0.3586	0	0.365027	0.302554
127-1_vRhyme_bin_80	26493	64.99	Medium-quality	56.44	AAI-based (high-confidence)	taxid assigned	Viruses	Uroviricota	Caudoviricetes	no support	no support	no support	no support	Lytic	VIBRANT-based	1.00379	0.896002	1.80576	0.705479	3.75279	0.226054	0	0	0	0.808604	1.21868	22.2479	18.1332	35.4738	28.2734	21.9359	2.27085	0	2.16898	1.90357	0.891262	1.57076	0.605962	1.84153	2.91736	0.715776	0.612862	1.05699	0.860292	0	2.88182	0.879938	3.33901	1.29433
127-1_vRhyme_bin_81	5351	53.47	Low-quality	5.27	HMM-based (lower-bound)	taxid assigned	Viruses	Uroviricota	Caudoviricetes	NA	Assiduviridae	Cebadecemvirus	Cebadecemvirus phi10una	Lytic	VIBRANT-based	3.47402	2.21807	2.47852	2.42297	4.4186	4.19701	1.05403	3.15226	5.74111	1.2379	2.59848	4.68213	5.63619	1.24562	1.07882	3.08167	0.429476	0	2.54409	0	0	1.61854	0.873176	0.788173	2.21835	0.806727	1.03127	0.852815	0.841962	0.485135	0.502022	1.66532	1.27947	1.9246
127-1_vRhyme_bin_82	78753	34.01	High-quality	100	AAI-based (high-confidence)	taxid assigned	Viruses	Uroviricota	Caudoviricetes	no support	no support	no support	no support	Temperate	VIBRANT-based/eggnog-mapper-based	3.15714	3.34577	2.14919	1.28499	0.677016	0	0	0	0	1.2223	3.94113	10.7575	2.65349	1.22233	0	0	0	0	0.487653	0.429688	0.574667	0	0	0	1.53074	0.552059	0.238511	0.262073	0	0	1.31236	0.134369	1.10119	4.40595
127-1_vRhyme_bin_83	5578	64.06	Low-quality	7.53	HMM-based (lower-bound)	taxid assigned	Viruses	Uroviricota	Caudoviricetes	NA	NA	Farahnazvirus	Farahnazvirus ISF9	Lytic	VIBRANT-based	6.75786	4.39746	3.96276	3.53183	0.932532	0	0	0	0	3.43624	7.81619	8.69526	5.62309	1.37876	0.485778	0.388196	0	0	2.569	0	0	11.058	7.62468	0.345378	1.22955	2.01766	1.17955	1.58044	1.6154	0	1.97706	0.484971	2.49377	2.75927
127-1_vRhyme_bin_84	17667	59.52	Low-quality	9.86	AAI-based (medium-confidence)	taxid assigned	Viruses	Uroviricota	Caudoviricetes	no support	no support	no support	no support	Lytic	VIBRANT-based	0	0.268724	0.187674	0	0	0	0	0	0	3.33455	0.640295	8.16334	2.91344	4.15727	1.00694	0	0	0	0.944944	0.807348	0.538318	0.561964	0.406874	0	0	1.46605	2.36666	1.77289	0.780044	0	1.24843	0.337764	0.356771	0.217796
127-1_vRhyme_bin_85	7545	51.05	Low-quality	9.65	HMM-based (lower-bound)	taxid assigned	Viruses	Uroviricota	Caudoviricetes	NA	NA	Spizizenvirus	Spizizenvirus sv105	Lytic	VIBRANT-based	24.4328	22.4164	24.2324	23.1872	21.9047	29.2271	14.6002	0	14.0414	13.2624	25.8314	31.3118	29.2243	27.4875	14.9587	21.6569	13.304	0	11.4525	2.65241	1.40538	8.90311	5.494	18.7914	20.138	16.1629	14.5715	17.7324	17.1236	13.0744	15.7407	18.0324	24.2842	20.2943
127-1_vRhyme_bin_86	11139	53.09	Low-quality	16.74	HMM-based (lower-bound)	no taxid assigned								Lytic	VIBRANT-based	0.370859	0.355175	0.411055	0.256978	0.562496	0	0	0	0	1.27791	1.43868	7.36765	4.56069	1.05866	0.21153	0	0	0	4.97861	1.81621	0.942123	2.21878	1.88219	0.439393	0	0	0	0.204839	0	0	0	0	0	0.182878
127-1_vRhyme_bin_87	7212	53.92	Low-quality	14.83	AAI-based (medium-confidence)	taxid assigned	Viruses	Uroviricota	Caudoviricetes	NA	NA	Obolenskvirus	Obolenskvirus AbP2	Temperate	eggnog-mapper-based	0	0.685714	0.547308	0.560335	0.409802	0	0	0	0	0.957555	1.40512	5.25546	3.62424	1.40407	0.187858	0	0	0	1.77832	1.31176	2.01594	0.615088	2.62466	0	0	0	0	0	0	0	0	0	0	0
127-1_vRhyme_bin_88	36674	32.09	Low-quality	28.6	HMM-based (lower-bound)	taxid assigned	Viruses	Uroviricota	Caudoviricetes	no support	no support	no support	no support	Lytic	VIBRANT-based	6.60358	3.34959	1.89427	1.9467	0.947717	0	0	0	0	5.51464	3.42508	15.4367	11.8054	9.41577	1.08258	0	0	0	0.812733	0.742131	0.897203	0.708469	0.427942	0	3.0713	1.69414	1.49891	1.19059	0.711798	0	1.85435	0.203932	1.01343	0.623344
127-1_vRhyme_bin_89	24616	49.86	Low-quality	28.35	HMM-based (lower-bound)	taxid assigned	Viruses	Uroviricota	Caudoviricetes	no support	no support	no support	no support	Temperate	VIBRANT-based/eggnog-mapper-based	28.5919	27.427	22.8467	16.9434	15.3201	8.29797	5.5312	2.91952	4.99198	15.7449	32.0148	32.7196	24.4166	16.2879	6.29356	5.98165	11.0497	0	15.1851	5.17059	4.04117	28.9707	14.7857	6.57619	24.9899	12.739	14.2438	13.3519	12.4888	11.3229	12.5039	10.0683	13.1648	11.9028
127-1_vRhyme_bin_9	8699	54.73	Low-quality	12.56	HMM-based (lower-bound)	taxid assigned	Viruses	Uroviricota	Caudoviricetes	no support	no support	no support	no support	Lytic	VIBRANT-based	0	0.773158	0.816753	0.561334	0.17667	0	0	0	0	0.599454	0.92111	5.52021	3.71352	2.29864	0.82613	0	0	0	2.86631	1.27157	0.653457	1.31129	0	0	0	0.443072	0.744155	0.834576	0.365587	0	0.422579	0	0.5122	0
127-1_vRhyme_bin_91	17419	53.8	Medium-quality	58.54	AAI-based (medium-confidence)	taxid assigned	Viruses	Uroviricota	Caudoviricetes	no support	no support	no support	no support	Temperate	VIBRANT-based/eggnog-mapper-based	0.533598	1.62395	1.35055	1.41131	1.3913	2.51719	1.11809	0	0	0.84146	1.81294	9.27532	3.7706	4.01042	1.80245	2.94519	2.83183	0	0.797979	0.350932	0.47695	1.3946	0	1.41985	4.7551	0.734612	0.712796	0.726396	1.20955	1.84327	0.478887	2.16963	0.742418	1.01353
127-1_vRhyme_bin_92	47275	33.55	High-quality	100	AAI-based (high-confidence)	taxid assigned	Viruses	Uroviricota	Caudoviricetes	no support	no support	no support	no support	Temperate	eggnog-mapper-based	1.4855	2.96251	1.89031	1.00797	0.840229	0	0	0	0	1.23124	1.95913	9.2574	2.78715	2.42937	0.326458	0.415754	0	0	0.424365	0.604962	0.81163	0.933875	0.491634	0	2.43839	0.632665	0.606087	0.598919	0	0	0.469539	0.191862	0.505727	10.1908
127-1_vRhyme_bin_93	10074	32.03	Not-determined	NA	NA	taxid assigned	Viruses	Uroviricota	Caudoviricetes	no support	no support	no support	no support	Unknown	-	1.2302	1.6298	2.06881	1.5043	0.692372	0.668797	0	0	0	1.1332	2.94761	12.7379	13.758	11.6422	1.66064	1.49635	0.358481	0	0.867703	0.296176	0.325538	0.440343	0.535159	0	1.36161	2.18845	1.41158	1.45162	0.736605	0	0.238589	1.78493	1.34844	3.38142
127-1_vRhyme_bin_94	15131	35.24	Low-quality	5.23	AAI-based (medium-confidence)	taxid assigned	Viruses	Uroviricota	Caudoviricetes	no support	no support	no support	no support	Lytic	VIBRANT-based	0.324206	0.496792	0.667821	0.778974	0	0	0	0	1.14278	1.26676	3.78478	7.68467	2.39185	2.69387	0.852579	0.242182	0	0	0.274646	0	0	0	0	0	1.67362	0.427942	0.245473	0.445536	0	0	0.308354	0	1.21379	0.38145
127-1_vRhyme_bin_95	14345	37.56	Low-quality	6.12	AAI-based (medium-confidence)	taxid assigned	Viruses	Uroviricota	Caudoviricetes	no support	no support	no support	no support	Lytic	VIBRANT-based	0	0	0	0	0	0	0	0	0	0	0	5.84419	1.83144	1.10799	0.595423	0.238034	0	0	0	0	0	0	0	6.0979	0	0	0	0	0	0	0	0	0.545452	0.757365
127-1_vRhyme_bin_96	10402	59.88	Low-quality	16.34	HMM-based (lower-bound)	taxid assigned	Viruses	Uroviricota	Caudoviricetes	no support	no support	no support	no support	Temperate	VIBRANT-based/eggnog-mapper-based	21.0978	18.7317	20.5821	13.2736	9.26255	6.71355	5.89659	0	4.32032	21.3261	18.9858	16.5667	13.0407	9.54996	2.70688	3.82707	4.16613	0	11.9645	12.4669	10.7508	14.0528	17.7714	5.22583	9.12932	5.48388	7.28424	8.09611	7.66882	3.6515	7.32615	5.99673	10.3743	9.26952
127-1_vRhyme_bin_97	18333	31.16	Low-quality	15.73	HMM-based (lower-bound)	taxid assigned	Viruses	Uroviricota	Caudoviricetes	NA	NA	Mimasvirus	Mimasvirus CBB	Lytic	VIBRANT-based	9.97091	4.48868	2.56644	2.80129	0.735125	0	0	0	0	4.9508	4.48636	7.54264	7.0775	6.13173	0.790423	0	0	0	1.41478	0.738324	0	0	0	0.576546	0	1.6819	1.60343	0	0	0	2.15166	0	1.44045	1.73463
127-1_vRhyme_bin_98	10194	55.49	Not-determined	NA	NA	taxid assigned	Viruses	Uroviricota	Caudoviricetes	NA	NA	NA	Bacillus phage 0305phi8-36	Unknown	-	13.7528	8.65464	8.61148	5.23609	3.98936	0	0	0	0	9.6778	12.0678	12.0208	8.21814	4.61464	0.999677	2.31205	0.966167	0	3.20504	1.30639	1.55491	13.6557	11.153	0.490341	8.22878	2.6164	2.76911	2.99116	1.91083	0	2.30233	1.11611	5.04245	3.08628
127-1_vRhyme_bin_99	7220	34.54	Low-quality	5.1	HMM-based (lower-bound)	taxid assigned	Viruses	Uroviricota	Caudoviricetes	no support	no support	no support	no support	Lytic	VIBRANT-based	2.93232	0.986334	0.56857	0.536393	1.52277	0	0	0	0	2.03011	8.29084	4.60455	2.80335	3.37313	1.62358	0.334516	0	0	0.932833	1.61269	1.8623	0.936239	0.663735	0.324524	1.42489	0.405714	0.146982	0.129283	0	0	3.44651	0.0661195	1.53528	0.987502
127-13_k141_1026486	5007	60.7	Low-quality	5.39	AAI-based (high-confidence)	taxid assigned	Viruses	Uroviricota	Caudoviricetes	NA	NA	Seussvirus	Seussvirus seuss	Lytic	VIBRANT-based	20.6242	20.489	27.5579	29.9687	16.8259	12.9051	36.623	42.2003	20.8538	16.0085	21.42	15.4368	9.65638	11.4722	15.1449	26.1659	35.0571	231.609	7.83951	8.43193	15.2882	22.6426	17.7204	31.9871	15.9646	32.4672	25.9676	37.8861	38.5075	125.885	37.4834	33.5453	24.4872	27.6421
127-13_k141_1035626	5418	34.51	Low-quality	2.63	HMM-based (lower-bound)	no taxid assigned								Lytic	VIBRANT-based	7.85967	12.367	7.58269	27.2654	125.176	480.547	629.727	746.181	1157.66	1.59813	2.96081	1.72918	1.49324	7.62015	58.3611	218.192	1539.41	0.631075	0.406597	0.164916	0.390175	1.23391	3.46899	890.412	4.22814	166.263	143.66	126.936	190.778	783.414	109.403	246.078	35.5793	43.7066
127-13_k141_1039826	8708	35.83	Low-quality	24.54	AAI-based (medium-confidence)	taxid assigned	Viruses	Uroviricota	Caudoviricetes	no support	no support	no support	no support	Lytic	VIBRANT-based	1.95607	0.956388	0.618201	0.114623	1.0923	0	0	0	0.342017	1.56252	1.52638	6.64737	7.45469	0.412274	0	0	12.5283	16.3603	11.1771	18.0249	47.4791	36.7546	16.6252	0	0.0559722	0	0.0253498	0.143128	0.0966872	0	0	0.0206733	0.0803033	0.199744
127-13_k141_1041483	12259	47.67	Low-quality	8.52	HMM-based (lower-bound)	taxid assigned	Viruses	Uroviricota	Caudoviricetes	NA	Zierdtviridae	Ceetrepovirus	no support	Lytic	VIBRANT-based	0	0.247039	0.11556	0.352823	1.68728	0.0185269	0.283187	0	0.0786005	0.242164	0.486038	0.109176	0.125705	0	0	0	21.9932	0	0	0.0728866	0.226898	0	0.566301	0	4.03554	0	0	0.0203338	0	0	0	0	0	0.243231
127-13_k141_1042074	5694	64.23	Low-quality	4.47	HMM-based (lower-bound)	no taxid assigned								Lytic	VIBRANT-based	0	0	0	1.75296	0.55683	0.239327	0	0	0	0	0	0.117526	0.0338299	0.385308	0.570754	2.55654	14.5677	0	0	0	0	0	0	2.20949	0	0	0	0.043778	0.394311	0	0	5.09021	0.0409367	0
127-13_k141_1046687	54760	45.42	Medium-quality	74.43	HMM-based (lower-bound)	taxid assigned	Viruses	Uroviricota	Caudoviricetes	no support	no support	no support	no support	Temperate	VIBRANT-based/eggnog-mapper-based	0.243013	0.324911	0.755412	0.826312	0.578997	0.304847	0.479537	0.123673	0.719841	0.867402	0.828616	0.653797	0.534685	2.86644	4.48184	2.22539	72.9646	0.499513	1.17944	4.42598	2.97253	0.778283	0.633883	0.966925	0.453939	0.61309	0.769952	1.32921	2.23454	1.02335	1.72669	0.795572	0.940718	1.53826
127-13_k141_1046753	22533	59.69	Low-quality	46.58	AAI-based (medium-confidence)	taxid assigned	Viruses	Uroviricota	Caudoviricetes	no support	no support	no support	no support	Lytic	VIBRANT-based	0	0.1176	0.113166	0.369139	0.0938058	0.312464	0.189621	0.420772	0.241024	0.0329371	0.0813622	0.638516	0.77793	2.24826	1.73073	7.46931	29.5718	0.02529	0.293296	0.214791	0.261699	0.135983	0.112717	1.60216	0.0432615	0.423457	0.548609	0.940315	0.772216	6.58928	0.469066	0.750994	0.299992	0.209521
127-13_k141_1047840	12577	52.71	Low-quality	7.2	HMM-based (lower-bound)	taxid assigned	Viruses	Uroviricota	Caudoviricetes	NA	NA	Bertelyvirus	Bertelyvirus BL9	Lytic	VIBRANT-based	0.253938	0.391288	0.630776	0.634896	0.048018	0.279906	0	0	0	0.452411	0.0728844	1.3568	3.32354	5.67725	8.84296	2.82192	31.8622	0	0.00796166	0	0	0	0.013463	0.165268	0.0968844	0	0	0	0	0	0	0.0143137	0	0
127-13_k141_1066266	5423	52.37	Low-quality	6.96	HMM-based (lower-bound)	taxid assigned	Viruses	Uroviricota	Caudoviricetes	no support	no support	no support	no support	Temperate	eggnog-mapper-based	0	0	0	0	0	0	0	0	0	0	0	0	0	0	0	0	14.3729	0	0	0	0	0	0	0	0	0	0	0	0	0	0	0	0	0
127-13_k141_1073257	9948	61.98	Low-quality	23.22	AAI-based (medium-confidence)	taxid assigned	Viruses	Uroviricota	Caudoviricetes	NA	NA	Bocovirus	Bocovirus X14	Lytic	VIBRANT-based	10.1665	19.2931	25.2059	30.2678	13.2798	11.8606	4.57245	23.3165	3.80396	13.5533	16.8166	22.7034	16.5364	19.568	17.3265	17.9917	40.5466	1.57531	14.6054	6.07773	6.28558	12.0964	5.49776	13.9002	5.2915	20.9595	18.2402	20.6474	24.2621	30.9034	14.53	31.6687	32.874	25.2028
127-13_k141_1073948	16017	58.59	Low-quality	11.4	AAI-based (medium-confidence)	taxid assigned	Viruses	Uroviricota	Caudoviricetes	no support	no support	no support	no support	Lytic	VIBRANT-based	0	0.118173	0.0530682	0.166179	0.0471313	0.17725	0.00555754	0	0	0.154455	0.0286154	0.0835605	0.0721586	0.224142	6.57551	2.8304	32.26	0	0.0187552	0.023244	0	0.0521735	0	1.64606	0.213014	0.264767	0.606409	0.544704	0.385485	0	0.0535046	0.0674369	0.116423	1.31866
127-13_k141_1077168	13156	51.93	Low-quality	28.1	AAI-based (medium-confidence)	taxid assigned	Viruses	no support	no support	no support	no support	no support	no support	Lytic	VIBRANT-based	0.283222	0.0863231	0.150754	0.126449	0.0803332	0	0	0	0	0.0940219	0.0696767	0.127165	0.0292836	0.045481	0.00914911	0.021076	19.0291	0.0216578	0.0152225	0.00565975	0.00845709	0	0.115834	0.0997857	0	0	0.0335583	0.113684	0.0213325	0	0.151994	0.0684185	0.124024	0
127-13_k141_1086704	5586	61.42	Low-quality	8.22	AAI-based (medium-confidence)	taxid assigned	Viruses	NA	NA	NA	NA	NA	Phormidium phage MIS-PhV1A	Temperate	VIBRANT-based/eggnog-mapper-based	1.42937	2.10083	1.01443	1.31036	0.702737	1.0368	0.812705	0.872911	0.674303	2.03723	2.21536	2.81527	0.965551	1.21398	1.48679	1.76213	23.2707	0	2.02562	0.533188	0.756881	4.53785	0.636557	3.48602	2.05049	3.7959	5.21635	5.71192	4.32079	4.87536	3.22174	5.22086	7.34416	6.09415
127-13_k141_1127419	19686	40	Low-quality	31.9	HMM-based (lower-bound)	taxid assigned	Viruses	Uroviricota	Caudoviricetes	no support	no support	no support	no support	Temperate	eggnog-mapper-based	0.162236	0.384594	0.34542	0.152108	0.122711	0.351884	0.18087	0.113526	0.0444969	0.0251336	0.232822	0.339934	0.0978499	0.101315	0.0244571	0.169019	38.8056	0	0.366231	1.22171	2.55462	0.240548	0.404259	0.338987	0.0371385	0.359035	0.515815	0.164611	0.584511	0	0.275707	0.15546	0.307855	0.328178
127-13_k141_1129581	6710	48.05	Low-quality	16.77	AAI-based (medium-confidence)	no taxid assigned								Lytic	VIBRANT-based	0	0	0	0	0	0.0338482	0	0	0	0.0368689	0.068306	0.249327	0.287075	0.0297242	0.0538148	0.433888	25.6934	0	0.417846	0.21084	0.0663258	0.166053	0.302815	0.0489114	0	0.158002	0.0328981	0.0371493	0	0.0780515	0	0	0.208429	0
127-13_k141_1135865	6488	52.02	Low-quality	2.65	HMM-based (lower-bound)	no taxid assigned								Unknown	-	0	0	0	0	0.0232707	0	0.246959	0	0	0	0	0	0	0.0614825	0.352489	0	19.7462	0	0	0.0229531	0	0	0	0	0.0375621	0	0	0	0	0	0	0	0	0
127-13_k141_1141050	10199	37.09	Low-quality	13.16	HMM-based (lower-bound)	no taxid assigned								Lytic	VIBRANT-based	0.104382	0	0.0277803	0.065244	0.0740173	0.300631	1.18698	5.94297	4.10542	0	0	0.0328069	0.113321	0.958232	2.7262	5.65479	32.8387	0	0.019636	0.0365034	0.0327272	0	0.016602	0.353971	0	0.0346503	0	0	0	0	0	0	0	0.0243633
127-13_k141_1147573	5317	58.55	Low-quality	8.66	AAI-based (medium-confidence)	taxid assigned	Viruses	Uroviricota	Caudoviricetes	no support	no support	no support	no support	Lytic	VIBRANT-based	0	0	0	0	0.482729	0	0	0	0	0	0	0	0	2.73835	3.93899	0.0521488	14.6594	0	0	0	0	0	0	0	0	0.199397	0	0.0468821	0	0	0	0	0	0
127-13_k141_1149041	6056	57.38	Low-quality	6.97	HMM-based (lower-bound)	taxid assigned	Viruses	Uroviricota	Caudoviricetes	no support	no support	no support	no support	Temperate	eggnog-mapper-based	11.0749	18.0652	38.1299	37.084	14.3102	7.68822	10.2009	0.0111828	2.19859	15.7683	25.278	8.89533	15.2041	13.3383	21.1673	29.8062	65.3444	0	3.75336	1.48772	1.15744	5.19759	1.17431	14.1264	24.99	21.4747	28.213	30.912	26.1836	44.8834	31.2265	16.29	17.5513	30.1985
127-13_k141_1162634	16523	41.25	Low-quality	14.75	HMM-based (lower-bound)	taxid assigned	Viruses	Uroviricota	Caudoviricetes	no support	no support	no support	no support	Lytic	VIBRANT-based	0	0	0	0.0604089	0	0	0	0	0	0	0	0	0	0	0.9543	7.4844	10.4114	0	0	0	0	0	0	0	0	0	0	0	0	0	0	0	0.0141072	0
127-13_k141_1163629	17399	55.46	Low-quality	18.43	HMM-based (lower-bound)	taxid assigned	Viruses	Uroviricota	Caudoviricetes	no support	no support	no support	no support	Lytic	VIBRANT-based	0	0.348117	0.227981	1.74015	0.173551	0.12401	0.051161	0	0.0302075	0.042656	0.052685	0.0384617	0.0221424	0.206339	0.186785	0.0318726	29.4891	0	0.126613	0.00427954	0	0.0320196	0.00973183	0	0	0.487474	0.317183	0.687686	0	0	0.820912	0.124161	0.0803817	0.171376
127-13_k141_117063	30905	59.9	Low-quality	32.12	HMM-based (lower-bound)	taxid assigned	Viruses	Uroviricota	Caudoviricetes	no support	no support	no support	no support	Temperate	eggnog-mapper-based	0.0344473	0.355221	0.568404	0.538282	0.654631	0	0	0	0	0.0160097	0.0889824	0.335626	0.205685	0.567919	0.0272629	1.63288	42.5794	0.0368782	0.0486008	0.0505955	0.147605	0	0.0328731	0.0353983	0.00788555	0.11435	0.121427	0.274235	0.0544864	1.00831	0.804158	0.0582504	0.807022	0.249245
127-13_k141_1196897	8029	54.74	Low-quality	9.33	HMM-based (lower-bound)	taxid assigned	Viruses	Uroviricota	Caudoviricetes	NA	NA	Acadianvirus	no support	Lytic	VIBRANT-based	0.0662967	0.33004	0.141154	0.372949	0.244457	0.183869	0.221734	0.202436	0.338211	0.246497	0.171254	1.16686	1.55944	6.03639	5.93658	6.88958	31.0401	0	0.461446	3.13456	2.79921	0.867338	1.7293	0.204381	0.0910585	0	0.0824809	0.0620929	2.06232	0.684907	0.249051	1.09866	1.04513	2.07351
127-13_k141_1205942	14840	51.42	Low-quality	16.49	HMM-based (lower-bound)	taxid assigned	Viruses	Uroviricota	Caudoviricetes	no support	no support	no support	no support	Lytic	VIBRANT-based	0	0.0255091	0.152739	0.0672598	0.223825	1.07133	2.77123	0	3.71282	0.0166705	0	0.293111	0.324507	0.752638	2.10072	8.6415	36.2771	0	0.00674756	0	0.0224922	0	0	0.147437	0	0	0.0148751	0.0503919	0	0	0	0.0121309	0.0314142	0.016744
127-13_k141_1207387	15995	48.83	Low-quality	29.9	AAI-based (medium-confidence)	taxid assigned	Viruses	Uroviricota	Caudoviricetes	no support	no support	no support	no support	Temperate	VIBRANT-based/eggnog-mapper-based	0.831973	0.899351	0.832545	1.04005	0.349251	0.134895	0.144695	0	0.443597	0.556802	1.31812	0.606647	0.505805	0.299267	0.225756	0.762745	39.3753	0.213765	0.575949	0.200173	0.424317	0.609528	0.730439	0.5882	0.426614	0.905866	0.828058	0.919477	1.07031	0.671233	0.928688	0.540237	0.845229	0.745677
127-13_k141_1210883	11519	35.36	Low-quality	18.28	AAI-based (medium-confidence)	taxid assigned	Viruses	Uroviricota	Caudoviricetes	no support	no support	no support	no support	Lytic	VIBRANT-based	0	0	0	0	0	0	0	0	0	0.0214767	0	0	0	0	0.564263	3.92359	26.7404	0	0.00869292	0	0	0.459461	0.0440987	0	0.0211566	0	0	0	0	0	0.0247991	0	0.0202356	0
127-13_k141_1224056	10125	49.84	Low-quality	23.02	AAI-based (medium-confidence)	taxid assigned	Viruses	Uroviricota	Caudoviricetes	no support	no support	no support	no support	Unknown	-	0.105145	0.336494	0.0559666	0.0328604	0.253498	0	0.246165	0	0	0.0733008	0.226338	0.165233	0.152199	0.0984934	0.0237759	0.109541	24.1202	0.168848	0.563716	0.786883	0.72526	0.275115	0.451531	0	0.505458	0.174518	0.174417	0.0492389	0.0831557	0.568986	0.225707	0.266701	0.0690648	0.220872
127-13_k141_1237817	5783	40.24	Low-quality	2.94	HMM-based (lower-bound)	taxid assigned	Viruses	Uroviricota	Caudoviricetes	no support	no support	no support	no support	Lytic	VIBRANT-based	0	0	0	0	0	0	0	0	0	0	0.0792553	0	0	0	0	5.10631	21.9155	0	0	0.103005	0	0	0	0	0	0	0	0	0	0	0	0	0.0806134	0
127-13_k141_1243631	8619	36.3	Low-quality	6.94	HMM-based (lower-bound)	taxid assigned	Viruses	Uroviricota	Caudoviricetes	no support	no support	no support	no support	Lytic	VIBRANT-based	0	0	0.0657457	0.0386022	0	0.0395268	0.113606	0.0550021	0.203264	0	0	0	0.134095	0.300828	0.963596	5.19549	68.4561	0	0.151031	0.587453	0.0387266	0.161593	0	0	0.0565502	0	0	0.0289212	0	0	0	0	0.0540883	0
127-13_k141_1254424	15731	37.48	Low-quality	8.14	AAI-based (high-confidence)	taxid assigned	Viruses	Nucleocytoviricota	Megaviricetes	Imitervirales	Mimiviridae	Tupanvirus	no support	Lytic	VIBRANT-based	0	0	0	0	0.00959764	0	0	0	0.00556841	0	0.0582714	0	0.0489803	0.0126787	0	1.4189	25.7841	0	0.00636538	0	0	0	0	0.166904	0	0	0	0	0	0.0332926	0	0	0.0296349	0
127-13_k141_1261483	13392	56.75	Low-quality	25.02	AAI-based (medium-confidence)	taxid assigned	Viruses	Uroviricota	Caudoviricetes	NA	NA	NA	Pseudomonas phage vB_PaeP_Tr60_Ab31	Lytic	VIBRANT-based	0.0397473	0.0282673	0	0.0745322	0.135287	0.364629	0.478576	0.40456	0.287803	0.129311	0.102673	0.499697	0.719188	1.951	110.084	14.193	41.5168	0	0.0822485	0.0778402	0.182777	0.270401	0.0505747	0.980273	0.0363953	0.263887	0.329669	0.670086	0.251479	3.01127	0.277299	0.376392	0.261082	0.111327
127-13_k141_126612	5445	41.67	Low-quality	8.77	HMM-based (lower-bound)	taxid assigned	Viruses	Uroviricota	Caudoviricetes	NA	NA	Sozzivirus	no support	Temperate	VIBRANT-based/eggnog-mapper-based	16.619	17.0333	18.2123	19.2478	9.01169	25.4651	0.83375	6.30592	38.7388	13.6303	15.1515	21.5076	9.55177	9.52375	13.8382	32.2342	61.4641	0	7.33763	3.51444	2.55421	9.61767	11.6614	40.7858	19.6932	33.2954	32.3924	29.2076	24.0705	26.1622	22.8739	22.3499	15.7536	16.0178
127-13_k141_1278070	7424	42.04	Low-quality	3.04	HMM-based (lower-bound)	taxid assigned	Viruses	Uroviricota	Caudoviricetes	NA	NA	NA	Cyanophage PSS2	Unknown	-	0	0.0509908	0	0	0	0.0611857	0.839313	0.720655	0.294978	0	0	0	0.0518932	0.0268655	0.389113	0.298788	22.7337	0	0	0	0	0	0	0.76626	0	0	0.0594683	0	0	1.44617	0	0	0	0
127-13_k141_130490	6966	35.69	Low-quality	6.18	HMM-based (lower-bound)	taxid assigned	Viruses	NA	NA	NA	Thaspiviridae	Nitmarvirus	Nitmarvirus NSV1	Temperate	eggnog-mapper-based	0	0	0	0.0477623	0.216739	0	0	0	0.980841	0	0.131592	0	0	0	0	0.378139	238.099	0	0.0287493	0	0	0.159951	0	0.0471139	0	0	0	0	0.0402886	0	0	0	0.0669232	0.0356706
127-13_k141_1314144	17991	51.65	Low-quality	13.45	HMM-based (lower-bound)	taxid assigned	Viruses	Uroviricota	Caudoviricetes	no support	no support	no support	no support	Lytic	VIBRANT-based	0	0.0631242	0.0472455	0.0184932	0.318896	0.145178	1.93457	0.195743	0.550187	0.0412524	0	0.390559	0.235551	0.31041	0.227471	5.23234	30.5632	0.855219	0.116881	0.0496647	0.17316	0.402557	0.348229	0	0.0406375	0.0589291	0.122698	0.152409	0.327589	0	0.047634	0.0600376	0.116605	0.0828685
127-13_k141_1346448	5102	55.15	Low-quality	10.75	HMM-based (lower-bound)	no taxid assigned								Lytic	VIBRANT-based	0	0.0741975	0	0.130424	0.0591848	0.0667742	0.191918	0.676968	0	0	0.179668	0.0655816	0.528574	0.899124	1.50988	7.55415	37.2488	0	0	0.0729711	0	0	0	1.13644	0	0	0.216333	0.439719	0.385056	0.307953	0.11198	0.0352848	0.0456867	0.0487027
127-13_k141_1347559_1	7397	68.35	Low-quality	9.66	HMM-based (lower-bound)	taxid assigned	Viruses	Uroviricota	Caudoviricetes	NA	NA	Elmenteitavirus	Elmenteitavirus ev125	Temperate	CheckV-based	4.46159	9.36538	18.2325	12.4593	5.65386	2.57918	5.23477	1.08951	1.90659	10.2341	35.3184	14.3392	9.53111	10.8933	13.8314	16.1934	44.0603	23.6126	51.5898	30.8831	35.197	36.0385	26.7137	20.3948	3.52524	19.9225	19.0993	28.2061	20.2985	18.3378	4.13218	31.3708	27.1633	22.8763
127-13_k141_1353080	7812	42.88	Low-quality	13.5	HMM-based (lower-bound)	taxid assigned	Viruses	Uroviricota	Caudoviricetes	no support	no support	no support	no support	Temperate	eggnog-mapper-based	119.446	88.8239	74.1695	76.7469	39.3492	35.1206	16.8413	9.354	27.102	71.6647	95.5742	89.1317	47.9103	35.2074	30.9234	46.6207	114.573	228.98	53.9251	24.1908	30.4787	81.6551	89.2571	123.416	52.534	78.8043	70.6151	74.4752	56.4391	89.9022	62.7123	55.2835	68.2094	68.1637
127-13_k141_1368554	6811	50.29	Low-quality	3.52	HMM-based (lower-bound)	taxid assigned	Viruses	Uroviricota	Caudoviricetes	NA	NA	Poindextervirus	no support	Lytic	VIBRANT-based	0	0	0	0	0	0	0.875644	0	0.514442	0	0	0	0	0.0292834	0.0176722	0.020355	25.6431	0	0	0	0	0	0.0248604	0.208806	0	0	0	0	0	0	0	0	0	0
127-13_k141_138213	22312	38.19	Low-quality	25.1	HMM-based (lower-bound)	taxid assigned	Viruses	Uroviricota	Caudoviricetes	Nakonvirales	Ekchuahviridae	Kukulkanvirus	Kukulkanvirus guaymasense	Temperate	eggnog-mapper-based	0	0.0678659	0.0507944	0.0149118	0.0338339	0.570043	2.74482	0.00303529	0.651714	0.0776144	0	0.224944	0.215834	0.143026	0.258944	0.770485	35.9823	3.07764	1.60218	12.1908	14.92	0.911369	2.29944	0.171609	0.0109225	0	0.0197872	0.0335163	0	0	0	0.056479	0.041788	0.0222733
127-13_k141_1412773	36255	38.31	Medium-quality	68.27	AAI-based (medium-confidence)	taxid assigned	Viruses	Uroviricota	Caudoviricetes	no support	no support	no support	no support	Lytic	VIBRANT-based	0.029364	0	0	0.045885	0	0	0.00245525	0	0.00241613	0.00682362	0.0126419	0	0.0212525	0	3.93085	75.745	71.2016	0	0.038667	0.291637	0.00613772	0	0.0140111	0	0	0.126718	0.140041	0.123759	0.00774102	0.144456	0.126067	0.0198618	0.128586	0.219319
127-13_k141_1417876	2388	46.06	Complete	100	DTR (high-confidence)	taxid assigned	Viruses	no support	no support	no support	no support	no support	no support	Unknown	-	0	0	0	0	0	0	0	0	0	0	0	0	0	0	0	3.36725	79.0064	0	0	0	0	0	0.141813	0	0	0	0	0	0	0	0	0	0	0
127-13_k141_1421901	6322	42.83	Low-quality	4.34	HMM-based (lower-bound)	taxid assigned	Viruses	Uroviricota	Caudoviricetes	no support	no support	no support	no support	Lytic	VIBRANT-based	0	0	0	0	0	0	0	0	0	0	0.362491	0.158778	0.457041	0.0946453	0.0571175	0.526305	22.501	0	0.0950336	0	0	0	0.0535666	0	0	0	0	0.0394293	0.133178	0	0.0451852	0	0	0
127-13_k141_1429791	12662	58.95	Low-quality	17.45	HMM-based (lower-bound)	taxid assigned	Viruses	Uroviricota	Caudoviricetes	NA	Pachyviridae	Baltivirus	no support	Temperate	eggnog-mapper-based	0.168156	0	0.111882	0.0525528	0	0	0	0.00534855	0	0.019538	0	0	0.0912782	0.0315036	0.00950605	3.78839	33.1205	0	0.0158164	0.0117611	0	0	0.0133726	0.0777591	0	0	0	0.0196866	0	0	0	0	0.0184089	0.0196242
127-13_k141_1430843	11932	38.29	Low-quality	15.97	HMM-based (lower-bound)	taxid assigned	Viruses	Nucleocytoviricota	Megaviricetes	Imitervirales	Mimiviridae	Fadolivirus	Fadolivirus algeromassiliense	Temperate	VIBRANT-based/eggnog-mapper-based	53.9345	49.3023	36.7105	43.3039	19.0307	27.9238	4.64771	10.0234	35.877	34.7076	35.3008	57.8226	24.4578	21.5797	23.3327	43.6757	105.44	4.72814	15.3658	5.01723	4.06554	13.2134	14.8577	126.837	40.0317	71.3194	58.4982	59.3723	46.6418	72.9055	51.6402	39.7855	52.0222	54.5401
127-13_k141_1448492_1	8772	48.47	Low-quality	9.36	HMM-based (lower-bound)	no taxid assigned								Temperate	CheckV-based	0	0.08631	0.258396	0.98615	17.814	27.1085	46.5878	103.492	31.5955	0	0.261248	0.0381438	0.0439187	0.0454741	0.658636	2.32327	117.709	6.4314	0.365285	2.33429	5.49205	0.285794	0.193028	9.5655	0.0555638	0.604306	0.880771	2.01759	16.2529	49.047	0.227956	3.40672	0	0.0566533
127-13_k141_1448580	40775	49.49	Low-quality	26.8	AAI-based (high-confidence)	taxid assigned	Viruses	Uroviricota	Caudoviricetes	no support	no support	no support	no support	Lytic	VIBRANT-based	0.443852	0.241384	0.423868	0.530381	0.0407305	0.445609	0.0130985	0	0	0.357965	0.112406	1.44425	2.68804	6.08008	5.0803	2.49905	30.582	0	0.0147346	0.00547834	0.0136434	0.0068315	0.0415265	0.0402447	0.0836749	0.0260011	0.0270688	0.0366801	0.00688291	0	0.0560463	0.565124	0.0228663	0.0243758
127-13_k141_145709	6478	60.39	Low-quality	4.62	AAI-based (medium-confidence)	taxid assigned	Viruses	Uroviricota	Caudoviricetes	NA	NA	Thornevirus	Thornevirus SP15	Lytic	VIBRANT-based	0	0	0	0	0	0	0	0	0	0	0	0	0	0	0	0	33.7209	0	0	0	0	0	0	1.2328	0	0.163661	0.0681526	0.0769595	0.0433236	0	0.793748	0	0.0719647	0
127-13_k141_1481355_1	6941	45.4	Low-quality	12.65	AAI-based (medium-confidence)	taxid assigned	Viruses	Uroviricota	Caudoviricetes	NA	NA	Perisivirus	no support	Temperate	CheckV-based/eggnog-mapper-based	6.67192	20.1249	12.8583	32.068	25.1235	29.4986	3.29591	0.614691	13.2007	13.1875	12.7443	20.4393	15.7354	22.2408	16.9251	32.6371	36.4644	0.0821006	1.45707	0.139458	0	1.56514	1.75642	20.3319	5.40704	31.4652	26.4921	24.744	24.0985	6.63995	21.7302	47.4891	40.5672	34.3671
127-13_k141_1523062	6510	35.82	Low-quality	4.62	HMM-based (lower-bound)	taxid assigned	Viruses	Uroviricota	Caudoviricetes	NA	NA	Nonagvirus	no support	Lytic	VIBRANT-based	0.163532	0.0581499	0	0.204431	0.139153	0.139552	0.0273472	0	0	0	0	0.0513974	0	0	1.14634	3.10923	24.4649	0	0.0615261	0	0.0170909	0	0.0520197	0.184851	0.0374352	0	0.0339088	0	0	0	0	0	0	0
127-13_k141_1548841	39316	41.48	Complete	100	DTR (high-confidence)	taxid assigned	Viruses	Uroviricota	Caudoviricetes	no support	no support	no support	no support	Temperate	eggnog-mapper-based	0.0270778	0.0288856	0.0504456	0.0253875	0	0	0.00226409	0.306612	0	0.0188771	0.0466307	0.348929	0.0489947	0.284087	0.174505	0.243311	113.992	0	0.048391	0.130678	0.161306	0.035425	0.129202	0.00278254	0.0495886	0.206739	0.129137	0.107784	0.157043	0	0.435946	0	0.177862	0.202243
127-13_k141_1550660	9542	52.35	Low-quality	6.63	HMM-based (lower-bound)	taxid assigned	Viruses	Uroviricota	Caudoviricetes	NA	Salasmaviridae	Claudivirus	no support	Temperate	eggnog-mapper-based	0.0557846	0.198363	0.623554	0.488154	0.0949364	0.773574	0.475767	0	0.0183602	0.207412	0.480333	0.841578	0.30281	0.459849	0.794701	5.79715	30.2747	0	0.083952	0	0.0233204	0.350309	0.0887257	0.206369	0	1.14812	0.763428	0.208989	0.647067	0.878182	0.359247	0.339595	0.293138	0.0260408
127-13_k141_1557841	6402	56.12	Low-quality	2.96	HMM-based (lower-bound)	no taxid assigned								Lytic	VIBRANT-based	0.0831453	0.0591309	0.177027	0.10394	0.188667	0	0	0	0	0.0772853	0.214777	0.104529	0.0300886	0.342696	0.0564038	0.151588	19.2493	0	0.125128	0.116307	0.451859	0.087021	0.18514	0	0.1142	0	0.275847	0.428302	0	0	0.0446206	0	0.109229	0.0776261
127-13_k141_1580208	14821	41.95	Low-quality	39.01	AAI-based (high-confidence)	taxid assigned	Viruses	Uroviricota	Caudoviricetes	no support	no support	no support	no support	Lytic	VIBRANT-based	0.754215	0.715172	0.802909	1.30202	0.305608	0.0306486	0.0900902	0.0502636	0	0.701059	0.618492	0.451518	0.467889	0.201858	0	0.15902	29.4945	0	0.97965	0.738518	0.70566	1.33441	0.936818	0.16977	0.328862	0.572266	0.268095	0.504565	0.151488	0	0.212015	0.133611	0.157273	0.435903
127-13_k141_1600492	8476	53.42	Low-quality	3.84	HMM-based (lower-bound)	taxid assigned	Viruses	Uroviricota	Caudoviricetes	NA	Kyanoviridae	no support	no support	Lytic	VIBRANT-based	1.82121	4.28756	4.27871	3.61131	1.53189	5.42615	2.14241	0.0958801	9.64224	1.3718	1.83853	3.03964	2.54534	4.28265	3.25197	1.16131	39.5289	0	0.224462	0.122987	0.0525066	1.61033	0.938914	3.38159	0.0287521	4.04432	3.46381	0.882274	2.54956	3.89272	0.539237	7.03015	4.81258	4.13354
127-13_k141_1614947	16156	55	Low-quality	7.85	HMM-based (lower-bound)	taxid assigned	Viruses	Uroviricota	Caudoviricetes	no support	no support	no support	no support	Lytic	VIBRANT-based	0	0.0234313	0.0350744	0.0205937	0	0	0.110194	0	0	0.0459378	0.0567385	0.0828416	0.0238459	0.123452	0	0.102974	53.0692	0	0.0309897	0.26731	0.971025	0.103449	0	0.0406283	0.0301687	0	0.0546537	0.108003	0.13897	0	0.212177	0	0.0288554	0.169181
127-13_k141_1615737	5850	51.33	Low-quality	3.69	HMM-based (lower-bound)	taxid assigned	Viruses	no support	no support	no support	no support	no support	no support	Lytic	VIBRANT-based	3.09369	1.61776	2.3732	1.76309	3.14865	2.60122	5.91912	4.46858	1.4824	1.98758	5.0926	5.31924	2.9635	2.52295	4.23852	7.93908	27.4603	0	4.36481	2.60927	1.88289	3.38074	7.29396	6.86311	1.62469	2.71845	2.415	1.96009	2.54265	2.90959	2.19739	3.41582	3.46652	2.84585
127-13_k141_1617605	8004	64.96	Low-quality	9.21	HMM-based (lower-bound)	taxid assigned	Viruses	Uroviricota	Caudoviricetes	no support	no support	no support	no support	Temperate	VIBRANT-based/eggnog-mapper-based	1.52959	2.83775	2.47791	3.99055	8.07342	9.78971	8.51894	4.69596	3.22851	3.92536	6.47073	8.52797	6.35353	12.3348	19.9858	19.6767	108.37	2.17151	12.2102	12.8472	9.4664	8.42206	13.6661	13.4629	1.85731	12.9367	11.4455	14.4505	14.7268	13.4138	4.42553	13.45	13.833	7.14027
127-13_k141_1633024	5309	54.45	Low-quality	7.86	HMM-based (lower-bound)	taxid assigned	Viruses	Uroviricota	Caudoviricetes	NA	Demerecviridae	Jesfedecavirus	no support	Lytic	VIBRANT-based	0	0.78435	0.26684	1.69207	1.2513	3.87163	1.15691	0	23.842	0.139795	0.172663	1.57561	1.26991	1.80327	2.94736	7.0507	23.3302	0	0.622418	0.364655	0.628715	0.62962	0.318938	12.7759	0.0459038	2.66263	2.57794	3.4745	3.85901	4.0446	1.77563	12.3429	3.51243	5.05481
127-13_k141_1638611	5086	51.26	Low-quality	4.52	HMM-based (lower-bound)	taxid assigned	Viruses	Uroviricota	Caudoviricetes	no support	no support	no support	no support	Lytic	VIBRANT-based	12.6638	9.97374	9.97174	13.4759	9.70716	6.85472	8.7685	0.173103	2.37679	8.17176	5.13665	17.2364	12.6121	22.039	23.0271	24.4238	39.6291	0	3.13041	0.409924	0.853165	1.64306	1.03206	16.5195	2.68332	12.7157	11.849	14.8014	14.8437	11.0697	10.8401	21.556	7.92867	19.1515
127-13_k141_1641496	7051	57.58	Low-quality	8.27	HMM-based (lower-bound)	taxid assigned	Viruses	Uroviricota	Caudoviricetes	no support	no support	no support	no support	Lytic	VIBRANT-based	0	0.322129	0.0401831	0.188746	0	0.225478	0.0378734	0.0192096	1.05598	0	0.0650026	0.379631	0.0819575	0.113147	0.46091	1.49432	21.1683	0	0.0142014	0	0	0.553079	0.0480284	0.217214	0	0.200481	0.156536	0.0707054	0.199015	0.742768	0.0405135	0.434036	0.264466	0
127-13_k141_1667941	37030	61.19	Low-quality	36.81	HMM-based (lower-bound)	taxid assigned	Viruses	Uroviricota	Caudoviricetes	no support	no support	no support	no support	Lytic	VIBRANT-based	0.0143747	0.0102229	0	0.0359397	0.0570815	0.269871	0.0144232	0.0987594	0.241287	0.00668081	0	0.00903584	0.0936347	1.93363	9.05587	40.8949	57.5652	0.00769458	0	0.0221187	0.0210324	0	0	0.0886296	0	0.0190871	0.0238451	0.0403897	0.0833691	0.176791	0.00771431	0.131262	0	0
127-13_k141_1697146	68793	57.21	Medium-quality	53.47	HMM-based (lower-bound)	taxid assigned	Viruses	Uroviricota	Caudoviricetes	no support	no support	no support	no support	Temperate	VIBRANT-based/eggnog-mapper-based	0.36367	0.335672	0.259472	0.25633	0.144851	0.184885	0.174684	0.0443003	0.501695	0.316462	0.493025	0.321013	0.243609	0.240639	0.726117	0.374843	68.1942	0.0124256	0.244538	0.0963312	0.0873363	0.315835	0.300286	0.283065	0.230266	0.241445	0.33372	0.333363	0.257017	0.502462	0.199319	0.0732726	0.321892	0.314245
127-13_k141_1699782	5896	46.52	Low-quality	12.9	AAI-based (medium-confidence)	taxid assigned	Viruses	Uroviricota	Caudoviricetes	NA	NA	Xuquatrovirus	Xuquatrovirus PTXU04	Lytic	VIBRANT-based	0	0	0	0	0	0	0	0	0	0	0	0	0.163354	0	0	0.141083	26.4821	0	0.4076	0.088402	0.169836	0	0	0	0	0	0	0	0.142801	0	0	0	0	0
127-13_k141_1709013	69426	29.12	Low-quality	36.16	HMM-based (lower-bound)	taxid assigned	Viruses	Uroviricota	Caudoviricetes	no support	no support	no support	no support	Temperate	eggnog-mapper-based	0.0076671	0.016358	0.0122432	0.0191693	0.0413192	0.117771	0.212838	0.0634059	0.214494	0.00356337	0	0	0.00832371	0.00574566	0.0121361	0.0139784	114.304	0.049249	0	0.140498	0.0160259	0.00401225	0.0219502	0.266303	0.00351026	0.0101806	0.0127184	0.0215428	0.113188	0.109383	0.0164584	0.0492673	0.0369318	0.0178954
127-13_k141_1719773	6178	51.12	Low-quality	10.84	HMM-based (lower-bound)	taxid assigned	Viruses	Uroviricota	Caudoviricetes	no support	no support	no support	no support	Lytic	VIBRANT-based	0	0	0.0917226	0	0	0	0	0	0.0992516	0.0800875	0	0.379116	0	0	0	0	36.6949	0	0.324162	0.0843668	0.414214	0.180352	1.23334	0	0	0	0	0	0	0	0	0	0	0
127-13_k141_1719804	7070	51.54	Low-quality	15.68	AAI-based (high-confidence)	taxid assigned	Viruses	Uroviricota	Caudoviricetes	no support	no support	no support	no support	Lytic	VIBRANT-based	0	0	0	0.0941194	0.277616	1.22074	1.53605	2.10737	1.33811	0	0.129656	0	0.354195	5.86781	20.4468	32.8455	48.5579	1.04783	0.0141632	0.263295	0.173108	0	0	1.00578	0	0.599827	0	0.634638	2.46115	8.51888	0.242428	0.585647	0.131878	0.281167
127-13_k141_1721857	6449	60.58	Low-quality	11.87	HMM-based (lower-bound)	taxid assigned	Viruses	Uroviricota	Caudoviricetes	NA	NA	Capnelvirus	Capnelvirus RcapNL	Lytic	VIBRANT-based	0.330157	0.528299	0.834748	1.39296	3.53513	4.27899	5.90766	3.00339	6.75074	0.345249	0.426423	2.12723	0.477909	1.23709	3.32223	8.92148	23.1831	0.0883642	0.201851	0.219373	0.379556	0.345547	0.735164	2.10349	0.340103	2.02756	1.74571	2.35782	2.52407	39.387	1.99329	3.18229	2.06022	0.924725
127-13_k141_1762430	8096	60.83	Low-quality	19.26	HMM-based (lower-bound)	taxid assigned	Viruses	Preplasmiviricota	Tectiliviricetes	Coyopavirales	Chaacviridae	Antichaacvirus	Antichaacvirus pescaderoense	Unknown	-	0.0657481	0.0467584	0	0	2.08866	5.09171	13.3809	13.3422	9.85679	0	0	0.123986	0.333101	2.06938	8.89065	24.539	83.603	0	0.0247366	0	0	0.137626	0	0.905347	0	0	0.0545322	0.0307895	0.450649	3.46088	0.388126	0.622609	0.0575824	0.122767
127-13_k141_1784463	10582	41.68	Low-quality	5.13	HMM-based (lower-bound)	taxid assigned	Viruses	Uroviricota	Caudoviricetes	NA	NA	NA	Caulobacter phage Cr30	Lytic	VIBRANT-based	2.86722	1.896	1.36552	2.16945	0.61351	1.69558	2.75912	0.0831982	1.3493	3.55352	5.24082	6.92466	1.89314	1.39475	2.80952	1.54595	24.8874	0.807778	2.75363	6.66352	10.7245	5.3963	14.545	1.02348	2.62542	1.7366	1.64798	0.965805	0.954774	0.965096	1.24177	1.24189	1.78422	2.58296
127-13_k141_1804322	9657	32.43	Low-quality	8.57	HMM-based (lower-bound)	taxid assigned	Viruses	Uroviricota	Caudoviricetes	no support	no support	no support	no support	Lytic	VIBRANT-based	0.275601	0.0784003	0	0.0344529	0.156343	0.964272	6.02836	1.92854	0.172345	0.0512354	0.0949226	0	0.0398938	2.39579	1.30873	70.4601	27.0251	0	0.0207381	0.0154209	0.0230427	0	0.0701353	0.396494	0.0504718	0	0	0	0.0581238	0	0	0.428759	0.313785	0.643267
127-13_k141_1809202	8278	54.57	Low-quality	19.45	AAI-based (medium-confidence)	taxid assigned	Viruses	Uroviricota	Caudoviricetes	NA	NA	Beetrevirus	Beetrevirus B3	Lytic	VIBRANT-based	0.25721	1.09753	2.66971	2.89385	2.69934	9.50683	22.8076	1.31716	30.3488	1.16553	2.27007	0.363781	0.186158	0.963755	6.28146	13.4149	39.0537	0.447462	0.157253	0.0269847	0.282253	0.10095	0.245457	6.63421	0.0588797	5.93408	3.25333	2.58968	4.40742	24.9905	4.27905	4.76262	0.535006	0.990563
127-13_k141_1835934	13391	40.52	Low-quality	9.38	HMM-based (lower-bound)	taxid assigned	Viruses	Uroviricota	Caudoviricetes	no support	no support	no support	no support	Lytic	VIBRANT-based	0.119251	0.113078	0	0.0496919	0	0.212009	0.106358	0.19218	0.22241	0	0	0.0499734	0.0719242	0.223414	0.143817	0.993892	20.4984	0	0	0	0	0	0	0	0.036398	0	0.0164847	0	0	0	0.0853292	0	0.069627	0
127-13_k141_1847602	5453	66.46	Low-quality	10.19	HMM-based (lower-bound)	taxid assigned	Viruses	Uroviricota	Caudoviricetes	NA	NA	NA	Pelagibacter phage HTVC010P	Lytic	VIBRANT-based	1.36661	3.5405	4.26062	9.94536	15.2282	20.8254	5.07678	8.58185	3.67864	0.907355	2.68965	5.58378	2.57873	5.41326	6.88687	15.1782	49.7186	3.18737	5.04984	6.36315	6.42717	6.53859	2.23571	5.99856	3.03903	6.86965	3.3195	5.53125	9.62437	28.717	6.18155	15.0872	6.79661	12.9413
127-13_k141_1865907_1	55935	54.09	Medium-quality	61.82	HMM-based (lower-bound)	taxid assigned	Viruses	Uroviricota	Caudoviricetes	no support	no support	no support	no support	Temperate	CheckV-based/VIBRANT-based/eggnog-mapper-based	0.028549	0.0338389	1.45882	0.993348	0.00809764	0.00609067	0	0	0	0.00442282	0.00819404	0.0418733	0.0344377	0.0570517	0.00215188	9.79027	90.9227	0	0.0232724	0	0	0.0398397	0	0	0.00871379	0.0252721	0.0118394	0.00445646	0	0	0.10214	0	0.0291706	0.00444232
127-13_k141_1876351	11621	42.35	Low-quality	15.9	HMM-based (lower-bound)	taxid assigned	Viruses	Uroviricota	Caudoviricetes	no support	no support	no support	no support	Lytic	VIBRANT-based	10.3977	8.40439	8.11886	11.8815	9.87395	5.58959	26.8937	6.19481	10.1082	8.19596	10.4911	10.2213	6.91211	6.19578	4.77485	9.62745	31.1566	0.809113	11.7875	0.570254	0.622322	8.82093	4.03604	20.3716	3.81671	20.2533	12.746	14.5217	14.7317	30.6006	7.25153	14.6856	17.2298	17.683
127-13_k141_1903983	6976	63.56	Low-quality	17.33	AAI-based (medium-confidence)	taxid assigned	Viruses	Uroviricota	Caudoviricetes	no support	no support	no support	no support	Lytic	VIBRANT-based	0	0.325593	0.0812303	1.19234	0.0216428	0.0162788	0	0.00970805	0	0.0709261	0	0.287784	0.165677	0.800542	0.741933	0.198735	23.8708	0	0.14354	0.0320211	0.0478476	0.758677	0.0485448	8.70357	0.279476	0.709228	0.822736	1.50078	1.569	0	0.491389	0	1.40337	0.498672
127-13_k141_1910047	17682	65.45	Low-quality	38.03	AAI-based (medium-confidence)	taxid assigned	Viruses	Uroviricota	Caudoviricetes	no support	no support	no support	no support	Lytic	VIBRANT-based	0.0301039	0.0214091	0	0	0.025616	0	0.0251711	0.153203	0.113942	0.0139911	0.155525	0.0378461	0	0.0563989	0.0544579	0.0940873	35.6186	0	0.0509673	0.0252663	0.0566312	0.0157535	0.00957607	0	0.124043	0.21985	0.112358	0.084585	0.0158721	0.0148096	0.35542	0.0203623	0	0
127-13_k141_1917843	7637	54.14	Low-quality	16.36	AAI-based (medium-confidence)	no taxid assigned								Unknown	-	2.30009	0.198275	0.333898	0.52279	1.73973	0	0	0	0	0.453511	0.900223	1.31438	2.24484	0.470091	0.0945651	0.0181534	22.0996	1.00735	16.6911	2.30097	0.903262	2.29788	0.931205	0.744889	0.542484	0.0462745	0.260144	0.0979201	0.771725	0	0.112215	0.0235725	0.763041	0.325365
127-13_k141_1949259	6017	63.79	Low-quality	4.41	HMM-based (lower-bound)	taxid assigned	Viruses	Uroviricota	Caudoviricetes	NA	Schitoviridae	Pomeroyivirus	Pomeroyivirus V13	Lytic	VIBRANT-based	1.76931	2.51657	3.71999	5.41894	3.36237	3.52931	4.1571	1.55324	5.6049	2.54914	2.74223	3.72578	2.46507	3.57994	2.42052	2.05065	47.6782	0.236771	1.58097	0.977617	1.81214	2.03696	1.04122	11.3817	0.891053	6.63686	6.38356	7.78845	6.39008	45.8271	5.60213	10.3819	7.36044	7.35078
127-13_k141_1950377_1	29272	44.82	Low-quality	36.81	HMM-based (lower-bound)	taxid assigned	Viruses	Uroviricota	Caudoviricetes	no support	no support	no support	no support	Temperate	CheckV-based/eggnog-mapper-based	0.145476	0.0775941	0.164547	0.113662	0.943886	1.29575	2.42061	3.31074	0.697254	0.109869	0.187893	0.0571531	0.0460642	0.0545092	0.267278	0.767262	54.4988	0.0584033	0.0752577	0.155167	0.304076	0.0666125	0.0809831	1.23705	0.0915801	0.205239	0.241319	0.144767	0.469796	2.45116	0.0780708	0.6519	0.0716672	0.322571
127-13_k141_1961310	16362	66.76	Low-quality	14.55	HMM-based (lower-bound)	taxid assigned	Viruses	Nucleocytoviricota	Megaviricetes	Imitervirales	Mimiviridae	Tupanvirus	Tupanvirus deep ocean	Unknown	-	4.58708	6.98716	8.45041	8.39812	8.96913	10.4732	9.63487	9.18044	7.68251	14.5604	19.9166	20.5519	13.4799	21.3565	25.5194	27.0463	91.8719	7.54033	35.4097	26.2124	21.1344	25.6729	30.6423	20.1119	7.5068	14.7951	14.0985	21.4506	17.1526	20.5176	11.1911	18.3302	23.7197	12.9541
127-13_k141_1983530	7285	65.9	Low-quality	11.28	HMM-based (lower-bound)	no taxid assigned								Temperate	eggnog-mapper-based	0	0.0519637	0.194462	0	0.0621745	0.0623531	0	0	0.108218	0.0679177	0.125829	0.229648	0.132208	0.109512	0.148702	3.61581	16.4697	0	0.068726	0.10221	0.0305454	0.45884	0.1627	0	0.0669054	0.194042	0.303015	0.47904	0.0770489	0.0359455	0.0784244	0.222403	0.415953	0.375195
127-13_k141_1991346	21441	57.82	Low-quality	23.3	HMM-based (lower-bound)	taxid assigned	Viruses	Uroviricota	Caudoviricetes	no support	no support	no support	no support	Lytic	VIBRANT-based	0.0248261	0.529671	0.713581	0.915536	0.267583	0.0264821	0.0456679	0	0	0.0115382	0.128259	0.0624219	0.0898407	0.511623	0.101049	1.42252	34.1297	0	0.210159	0.18753	0.025946	0.0649583	0.0868693	0	0	0.0824118	0.0205911	0.162763	0.0261789	0	0.319755	0.0755658	0.380499	0.197014
127-13_k141_2008556	97814	54.79	Complete	100	DTR (high-confidence)	taxid assigned	Viruses	Uroviricota	Caudoviricetes	no support	no support	no support	no support	Temperate	eggnog-mapper-based	0.103397	0.0309613	0.0811057	0.0578251	0.0123484	0.00464394	0.0227511	0.0450039	0.00179109	0.0429963	0.0374861	0.0513112	0.0630183	0.0856408	0.428234	0.419538	100.265	0.00291298	0.0563044	0.0418681	0.0909984	0.0797383	0.0640501	0.0324346	0.0523214	0.086711	0.0541632	0.0968403	0.0286923	0.0214172	0.0408863	0.00552138	0.0333624	0.0482665
127-13_k141_201765	8328	52.97	Low-quality	19.81	HMM-based (lower-bound)	taxid assigned	Viruses	Preplasmiviricota	Tectiliviricetes	Coyopavirales	Chaacviridae	Antichaacvirus	Antichaacvirus pescaderoense	Unknown	-	0	0	0	0	0	0	0.0641319	0	0.0105183	0	0	0	0.185041	1.62855	3.41094	0.283002	24.8329	0	0	0	0	0	0	0	0	0	0	0	0	0	0	0	0	0
127-13_k141_2021894	5347	43.35	Low-quality	3.23	HMM-based (lower-bound)	no taxid assigned								Unknown	-	0.199101	0	0.582877	0	0	0	0	0	0	0.0462671	0	0.0625766	0.108076	0	0	2.12611	19.2568	0	0.112363	0	0.0624246	0.208382	0.0633343	0	0	0	0	0	0	0	0	0	0.0871867	0
127-13_k141_2032133	7897	50.97	Low-quality	5.63	HMM-based (lower-bound)	taxid assigned	Viruses	Uroviricota	Caudoviricetes	no support	no support	no support	no support	Lytic	VIBRANT-based	0	0	0	0.0421314	0.0764748	0	0	0	0	0	0	0	0	0	0	0.351115	24.6515	0	0	0	0	0	0	0	0	0	0	0	0	0	0	0	0.0295167	0
127-13_k141_2048864	5586	61.55	Low-quality	8.27	HMM-based (lower-bound)	taxid assigned	Viruses	Uroviricota	Caudoviricetes	NA	NA	Spizizenvirus	Spizizenvirus sv105	Lytic	VIBRANT-based	0.0952911	1.89752	2.43464	4.76494	4.59482	4.69612	0.956124	0.327342	2.10132	1.46149	1.23076	4.19295	4.68982	7.28386	5.30074	11.6648	41.95	1.83629	2.16903	3.50571	5.31809	1.79519	1.33374	6.61952	0	0.316325	0.632285	1.4726	2.46185	4.50033	0.664804	7.25119	1.46049	2.93587
127-13_k141_2053170	5451	48.56	Low-quality	4.57	AAI-based (high-confidence)	no taxid assigned								Lytic	VIBRANT-based	1.26946	1.66673	2.65087	1.648	2.4651	0.645823	2.20456	6.82079	19.798	3.99383	3.44738	4.72647	3.03907	7.20813	38.7308	54.5547	39.2707	0	0.661313	0.259537	0.428635	0.613218	0.52807	9.77381	0.312956	0.0648318	0.161986	0.365837	1.18418	2.88237	2.9871	3.13744	1.88151	1.50429
127-13_k141_2058228	16641	52.13	Low-quality	21.52	HMM-based (lower-bound)	taxid assigned	Viruses	Uroviricota	Caudoviricetes	no support	no support	no support	no support	Temperate	VIBRANT-based/eggnog-mapper-based	2.463	1.06917	1.02157	0.639792	0.471786	0.259318	0.203267	0.00406967	0.173709	1.48663	2.64407	2.69431	1.07652	0.755081	0.56418	2.1161	32.3435	1.16431	3.26137	1.08282	1.6247	4.51954	6.34927	1.89332	0.717592	0.8707	0.676526	0.898763	0.725195	1.4005	0.480651	0.540902	1.19061	1.79182
127-13_k141_2060320_1	5593	47.68	Low-quality	3.45	HMM-based (lower-bound)	taxid assigned	Viruses	Uroviricota	Caudoviricetes	NA	Peduoviridae	no support	no support	Temperate	CheckV-based/VIBRANT-based/eggnog-mapper-based	88.1291	64.3673	74.3155	81.4975	50.1019	16.7712	14.0056	2.37328	9.55372	46.7976	45.7268	96.8555	65.2653	74.4591	56.987	46.6752	68.83	1.47738	30.1852	8.73334	4.89368	17.9295	11.2923	76.6356	26.928	65.2077	63.5046	61.9503	60.6161	55.7623	54.5478	73.5155	42.6762	68.4179
127-13_k141_2066571	5680	60.42	Low-quality	13.11	AAI-based (medium-confidence)	taxid assigned	Viruses	Uroviricota	Caudoviricetes	NA	NA	NA	Synechococcus phage S-CBS2	Temperate	eggnog-mapper-based	7.59084	8.59748	8.33033	20.6188	13.4766	27.2905	42.9874	8.01234	11.1192	6.31542	7.5851	9.71981	6.17221	11.4824	11.9094	36.1971	63.9432	0.902948	11.4413	10.6446	22.6245	8.77838	8.19791	76.1552	11.4558	63.2757	57.0132	54.9451	46.7422	36.0522	58.7918	84.1163	76.7814	52.5835
127-13_k141_2069884	17177	40.68	Low-quality	38.35	AAI-based (medium-confidence)	taxid assigned	Viruses	Uroviricota	Caudoviricetes	no support	no support	no support	no support	Temperate	eggnog-mapper-based	0.0619778	0	0	0.0193696	0	0	0	0	0.00509965	0	0	0	0	0	0.868914	3.29302	35.0561	0	0.0699543	0.0823622	0.0712509	0	0.00985761	0	0	0.0411478	0.0257026	0.0435359	0	0	0.0166304	0	0	0
127-13_k141_2087421	7982	60.22	Low-quality	11	HMM-based (lower-bound)	taxid assigned	Viruses	Uroviricota	Caudoviricetes	NA	Pachyviridae	Baltivirus	no support	Temperate	VIBRANT-based/eggnog-mapper-based	4.20129	8.58414	12.7787	19.5909	10.706	10.5707	6.05553	3.75015	5.47616	7.40745	7.57956	15.9711	10.8356	19.4152	22.348	50.1784	72.775	1.67774	12.2439	7.8359	11.3464	8.89894	8.61258	14.1716	2.47306	12.6625	13.1364	14.3967	16.7715	19.848	8.87546	33.1087	19.916	21.1374
127-13_k141_2115253	18964	38.77	Low-quality	13.2	HMM-based (lower-bound)	taxid assigned	Viruses	Uroviricota	Caudoviricetes	no support	no support	no support	no support	Lytic	VIBRANT-based	0	0	0	0	0	0.419175	0.0046939	0	0	0	0	0.22937	0.609452	0.915001	6.14396	1.89344	29.9715	0	0	0	0	0	0	0	0	0	0.0232806	0	0	0.0138084	0	0.0189857	0.0860396	0.144131
127-13_k141_2126898	9474	58.45	Low-quality	10.47	HMM-based (lower-bound)	taxid assigned	Viruses	Uroviricota	Caudoviricetes	no support	no support	no support	no support	Temperate	VIBRANT-based/eggnog-mapper-based	50.2855	49.4672	48.2088	48.2527	27.5379	24.8721	18.2277	9.62881	14.2573	40.6572	55.2477	49.8329	28.3634	32.2521	27.2646	95.9518	69.2772	15.4585	25.3347	13.5417	15.6663	34.2239	30.8837	36.547	29.8134	45.9932	42.919	52.4644	44.4645	42.1512	36.9966	52.996	54.4722	51.3801
127-13_k141_2166943	10129	70.09	Low-quality	16.41	HMM-based (lower-bound)	taxid assigned	Viruses	Uroviricota	Caudoviricetes	NA	NA	NA	Vibrio phage SIO-2	Lytic	VIBRANT-based	0	0	0	0.0328475	0	0	0	0	0	0	0	0	0	0.0196909	0	0.0410616	18.0583	0	0.0494293	0	0.0329534	0	0.0167168	0	0.0240599	0	0	0.0246097	0	0	0	0.017773	0	0.0245317
127-13_k141_2212064	43245	63.91	Medium-quality	53.99	HMM-based (lower-bound)	taxid assigned	Viruses	Uroviricota	Caudoviricetes	no support	no support	no support	no support	Temperate	VIBRANT-based/eggnog-mapper-based	0.0123089	0.0175075	0.0131035	0.346214	0.209477	0.24159	0.170846	0.0861321	0.149894	0.00572067	0.0211971	0.061898	0.0801779	1.02849	1.81196	1.67987	83.9715	0.197662	0.101882	0.628461	0.776991	0.0579717	0.121379	0.640023	0.0225416	0.049032	0.117405	0.201746	0.577591	0.302767	0.0264226	0.1457	0.382695	0.201106
127-13_k141_2238069	8838	48.99	Low-quality	7.81	HMM-based (lower-bound)	taxid assigned	Viruses	Uroviricota	Caudoviricetes	no support	no support	no support	no support	Lytic	VIBRANT-based	0.120456	0.214164	0.256466	0.150582	0	0	0	0	0	0.447867	11.6684	5.33811	1.22054	2.84347	1.47086	6.38442	37.5984	0	0.0113299	0	0.062945	0	0.114952	0	0	0.0399862	0.0749309	0.112818	0.12702	0.0296292	0.226253	0.0814767	0.39561	0.421726
127-13_k141_2243887	13107	38.29	Low-quality	11.64	HMM-based (lower-bound)	taxid assigned	Viruses	Uroviricota	Caudoviricetes	NA	NA	Skunavirus	no support	Temperate	eggnog-mapper-based	0.365504	0.548757	0.324252	0.71076	7.92512	31.1562	56.1854	87.8176	112.872	0.113248	0.174843	0.0765844	0.102876	0.319557	4.88552	22.8894	548.782	0.152172	0.0458383	0.0340855	0.059421	0.170019	0.0775116	81.0702	0.204527	6.84849	5.9115	5.89565	6.01685	71.3844	3.2038	19.998	1.06703	1.61142
127-13_k141_225488	9878	63.96	Low-quality	8.97	HMM-based (lower-bound)	taxid assigned	Viruses	Uroviricota	Caudoviricetes	NA	NA	NA	Streptococcus phage EJ-1	Temperate	eggnog-mapper-based	11.2624	30.4286	31.4653	47.1886	13.6949	9.80636	0.261332	0.0479918	5.23203	14.5008	20.0446	19.5447	13.8455	27.6216	17.6808	31.3401	46.1408	1.44225	4.45017	3.25639	0.484333	5.63989	2.0227	9.41371	3.45398	19.4265	14.6375	30.0802	28.8379	4.74524	22.4122	17.0218	17.6979	15.2691
127-13_k141_2257376	7412	43.69	Low-quality	12.14	AAI-based (medium-confidence)	taxid assigned	Viruses	Uroviricota	Caudoviricetes	NA	NA	Klementvirus	Klementvirus CP1	Unknown	-	0.215446	0	0.038226	0	0.0407395	0	0.0120096	0	0	0.033377	0.0618367	0.0902853	0.0779658	0.457452	0.0974358	0.336681	19.0739	0	0.0405291	0.0301375	0	0.075163	0.182757	0.103317	0	0	0.0893469	0.134523	0.0378644	0	0	0.36432	0	0.268193
127-13_k141_2316357	6757	51.93	Low-quality	8.14	HMM-based (lower-bound)	taxid assigned	Viruses	Uroviricota	Caudoviricetes	no support	no support	no support	no support	Lytic	VIBRANT-based	0	0	0.167726	0.196958	0	0	0	0	0	0	0.135662	0	0	0	0	0	42.364	0	0.177831	0.264471	0.0987967	0.0412245	0	0	0	0	0.0326693	0.0737818	0	0	0	0	0.0689932	0
127-13_k141_2353724	187365	52.5	Complete	100	DTR (high-confidence)	taxid assigned	Viruses	Uroviricota	Caudoviricetes	no support	no support	no support	no support	Lytic	VIBRANT-based	0.0312506	0.561676	0.0499022	0.0816841	0.00725228	0.0163645	0.0128274	0.0328921	0.0677902	0.172968	0.288652	0.337517	0.370111	1.4392	0.195293	6.05117	165.322	0.00912434	0.0219117	0.014704	0.00118764	0.0237871	0.0262077	0.0186841	0.0182096	0.0245199	0.0282759	0.058538	0.037447	0.032145	0.0228693	0.612038	0.177901	0.234735
127-13_k141_2358656	5447	43.33	Low-quality	9.9	HMM-based (lower-bound)	taxid assigned	Viruses	Uroviricota	Caudoviricetes	NA	NA	NA	Geobacillus phage GBK2	Lytic	VIBRANT-based	0	0	0	0	0.13859	0	0	0	3.87567	0	0	0	0	0	0.331464	0.432686	24.5766	0	0	0	0	0	0	3.53481	0	0	0	0	0	0	0	1.48725	0	0
127-13_k141_2374436	11789	50.65	Low-quality	8.31	HMM-based (lower-bound)	taxid assigned	Viruses	Uroviricota	Caudoviricetes	NA	NA	NA	Cellulophaga phage phiSM	Lytic	VIBRANT-based	5.46338	9.47272	9.08467	10.16	5.36609	6.22276	6.20667	0.787013	1.06254	10.2196	14.1516	23.245	14.7873	20.5726	18.3167	17.534	68.9071	1.45015	15.4843	2.69695	1.08534	12.0741	5.51535	7.53512	0.124032	20.1145	24.6044	9.28241	10.9032	1.15505	6.00932	18.4772	16.7272	12.4567
127-13_k141_2383719	9023	52.12	Low-quality	15.54	HMM-based (lower-bound)	taxid assigned	Viruses	Uroviricota	Caudoviricetes	NA	NA	Pagevirus	no support	Unknown	-	0	0.293682	0.251208	0.405611	0	0.440499	0	0.00750563	0	0.466102	0.609554	1.14956	0.491015	1.06102	1.58744	2.91933	29.548	0	1.00988	0.264071	0.0863161	0.987891	0.262722	0.121244	0	0.86166	1.76147	0.276263	0.653182	0	0.0316592	1.19709	1.05916	0.385541
127-13_k141_2385798	18710	48.46	Low-quality	29.5	AAI-based (medium-confidence)	taxid assigned	Viruses	Uroviricota	Caudoviricetes	no support	no support	no support	no support	Lytic	VIBRANT-based	3.86918	1.49723	0.878311	0.817998	0.290502	0.115321	0.114183	0.0289571	0.098318	1.28257	2.32719	1.2876	0.957474	0.458381	0.463192	0.229704	30.3784	1.65994	0.272946	0.358171	0.309225	0.655072	0.552045	0.631482	0.859669	1.24662	0.696101	0.506271	0.420001	0.0279918	0.412231	0.432978	0.722578	1.08901
127-13_k141_2389495	6094	43.09	Low-quality	13.42	AAI-based (medium-confidence)	taxid assigned	Viruses	Uroviricota	Caudoviricetes	NA	NA	NA	Aurantimonas phage AmM-1	Temperate	eggnog-mapper-based	30.659	33.4824	26.0828	31.3931	25.8654	57.5071	7.4934	29.961	51.776	18.7146	16.772	17.3503	8.62935	13.1242	27.7904	67.7718	125.604	0.233779	12.2908	6.86681	6.68226	15.4956	19.7276	162.895	23.6745	51.3802	39.7735	44.0132	40.9877	109.876	34.9693	46.4384	30.2938	40.8563
127-13_k141_2394470	9979	62.52	Low-quality	13.15	HMM-based (lower-bound)	taxid assigned	Viruses	Uroviricota	Caudoviricetes	no support	no support	no support	no support	Lytic	VIBRANT-based	0.160025	0.341417	0.31232	1.20028	0.302596	0	0	0	0	0.0991644	0.643017	1.10649	1.06168	2.87811	2.44856	1.69494	22.6301	0	0.170586	0.119386	0.222991	0.390797	0.0848402	6.44616	1.63625	1.38115	1.19454	1.89845	4.33111	0	1.25955	0.360803	3.83078	0.946216
127-13_k141_2401185	7226	50.29	Low-quality	6.05	AAI-based (high-confidence)	taxid assigned	Viruses	Uroviricota	Caudoviricetes	NA	Herelleviridae	Okubovirus	Okubovirus SPO1	Lytic	VIBRANT-based	1.32595	1.25731	3.05838	3.40724	4.09524	2.51449	3.07968	10.1126	27.3118	2.97854	3.17142	3.47285	3.49214	5.76874	33.4479	34.9376	24.4127	0.670331	1.15017	0.381263	0.230961	0.192744	0.304624	6.67654	0.40471	0.0978129	0.122196	1.0004	1.16517	1.66699	1.85802	4.13559	1.0645	1.03161
127-13_k141_2427295	7741	53.61	Low-quality	5.38	HMM-based (lower-bound)	taxid assigned	Viruses	Uroviricota	Caudoviricetes	no support	no support	no support	no support	Temperate	eggnog-mapper-based	9.28304	10.9053	11.4928	10.7451	8.71829	12.1908	10.5332	5.77411	3.3382	15.8194	29.3082	54.3326	23.6896	25.0696	20.5559	20.9541	92.9807	7.54563	43.7479	31.271	32.4111	75.567	96.0473	17.7926	3.99823	8.71968	8.78309	5.98948	7.14225	9.33654	10.185	5.48836	9.45503	10.4002
127-13_k141_245240	8777	50.66	Low-quality	9.43	HMM-based (lower-bound)	taxid assigned	Viruses	Uroviricota	Caudoviricetes	no support	no support	no support	no support	Lytic	VIBRANT-based	0	0	0	0	0.0344037	0.0129384	0.101419	1.67437	1.82639	0	0	0.152488	0.241415	0.409033	0.713115	0.331707	22.0088	0	0.0228173	0	0.0507059	0	0	0	0	0	0.0251506	0	0	0	0	0.184597	0	0
127-13_k141_2466891	6064	37.73	Low-quality	13.19	AAI-based (high-confidence)	no taxid assigned								Unknown	-	0	0	0.280341	0	0.622446	8.09007	12.859	1.51886	13.8242	0	0	0.0551776	0.0635315	0.0657814	0.0992461	5.7156	87.3136	0	0.0165128	0	0	0.0459357	0.0558457	1.22676	0	0	0	0	0	0.95003	0	0.296871	0	0
127-13_k141_247515	6539	38.75	Low-quality	6.84	HMM-based (lower-bound)	taxid assigned	Viruses	Uroviricota	Caudoviricetes	no support	no support	no support	no support	Lytic	VIBRANT-based	0	0	0	0	0	0	0.0544518	0.258921	0.629613	0	0.140185	0	0	0	0.0920368	0.487638	17.0858	0	0.0153133	0.398546	0.578512	0.0851978	0.0258945	0.200762	0	0	0	0	0	0	0	0.0275306	0	0
127-13_k141_2477017	9797	58.61	Low-quality	6.14	HMM-based (lower-bound)	taxid assigned	Viruses	Uroviricota	Caudoviricetes	no support	no support	no support	no support	Lytic	VIBRANT-based	0.271663	0.03864	0.0578404	0.101882	0.0154109	0	0	0	0	0	0	0	0.0589856	0	0.0245719	14.4765	37.2383	0	0	0	0	0	0	0.022333	0.0248753	0	0	0.0508874	0	0	0	0.0367506	0	0.025363
127-13_k141_2478026	5113	39.02	Low-quality	6.44	HMM-based (lower-bound)	taxid assigned	Viruses	Uroviricota	Caudoviricetes	no support	no support	no support	no support	Lytic	VIBRANT-based	0	0.592303	0.387897	0.130144	0	0.666305	0.0696383	0	0	0.0483846	0.358563	7.32933	10.172	31.5187	16.1963	19.1972	16.9082	0	0.176257	0.087377	0.0217605	0.217918	0	24.8837	0.14299	0.27647	1.94281	2.7789	2.25047	0	1.06152	2.3942	4.01178	3.93643
127-13_k141_2482724_1	5026	46	Low-quality	9.79	AAI-based (medium-confidence)	taxid assigned	Viruses	Uroviricota	Caudoviricetes	NA	NA	Spizizenvirus	Spizizenvirus sv105	Temperate	CheckV-based	0	0.0753195	0.0563731	0.0661982	0	0	0.0354218	0	0	0.295333	1.36789	4.12754	1.68635	2.89689	1.41297	4.63413	35.0988	0	2.01224	0	0	2.54944	0.134759	0.914193	0	0.773454	0.263525	0.099193	0	0	0.113673	0.322365	0.788419	0.395513
127-13_k141_2502890	9021	43.65	Low-quality	19.07	AAI-based (medium-confidence)	taxid assigned	Viruses	Uroviricota	Caudoviricetes	no support	no support	no support	no support	Lytic	VIBRANT-based	0.177019	0.0419638	0.031408	0	0	0	0	0	0	0.0274238	0.152422	0.630546	0.53383	0.353751	0.920655	1.04505	46.5439	0	0.0333002	0.00825404	0	0	0.03754	0	0.16209	0.3134	0.0489406	0.0552648	0	0	0.0633324	0.0598679	0.077517	0
127-13_k141_2520129	7040	53.17	Low-quality	8.94	HMM-based (lower-bound)	taxid assigned	Viruses	Uroviricota	Caudoviricetes	no support	no support	no support	no support	Lytic	VIBRANT-based	0	0	0	0	0	0	0	0	0.199083	0	0	0	0	0.0283309	0	0	15.319	0	0	0	0	0.0395674	0	0	0	0	0	0	0	0	0	0	0.0331099	0
127-13_k141_2521225	45893	51.47	Low-quality	30.17	AAI-based (medium-confidence)	taxid assigned	Viruses	no support	no support	no support	no support	no support	no support	Lytic	VIBRANT-based	0.475544	0.461925	0.635895	0.761222	0.0789561	4.72128	0	0	0	0.355779	0.039948	1.61856	3.56352	8.28775	11.6974	5.53729	32.5938	0	0.0152733	0.0405616	0.0218193	0.127463	0.00368954	0.274134	0.143377	0.0616038	0.00962005	0.0543159	0.00611533	0	0.0684695	1.02774	0.0304744	0.0433149
127-13_k141_2531725	9840	54.16	Low-quality	12.81	HMM-based (lower-bound)	no taxid assigned								Unknown	-	0	0	0.0287938	0	0	0	0	0	0	0	0	0	0	0	0	0	37.3299	0	0.0305286	0	0.0226141	0	0.0344155	0.14453	0	0	0	0.050665	0	0	0.116122	0	0	0
127-13_k141_2535100	5255	45.56	Low-quality	4.84	HMM-based (lower-bound)	taxid assigned	Viruses	Uroviricota	Caudoviricetes	NA	NA	NA	Salmonella phage SSU5	Lytic	VIBRANT-based	7.29312	5.11464	5.28382	6.71122	6.72301	3.56565	12.2809	6.03131	2.80043	3.62494	4.88424	5.22112	4.17879	3.07429	2.10726	7.12315	28.7362	3.30747	5.73554	1.10521	0.93159	4.77067	6.63763	20.3392	3.10716	12.1722	9.53557	10.3883	10.1472	30.4469	5.43598	6.64594	6.78655	10.1662
127-13_k141_255262_1	9064	54.24	Low-quality	5.25	HMM-based (lower-bound)	taxid assigned	Viruses	Uroviricota	Caudoviricetes	no support	no support	no support	no support	Temperate	CheckV-based	0.411085	1.46177	1.71924	5.50604	1.88226	4.41012	3.51582	0.328754	1.29501	3.41172	6.92759	7.93672	4.71793	10.1661	9.97293	6.3476	37.1578	0	7.51224	1.12544	0.540104	5.1015	1.9615	7.66416	0	7.36896	10.3018	4.53772	6.93576	0.0288904	1.85944	8.02397	12.6268	6.16817
127-13_k141_2572267	6428	54.23	Low-quality	3.64	HMM-based (lower-bound)	taxid assigned	Viruses	Uroviricota	Caudoviricetes	no support	no support	no support	no support	Lytic	VIBRANT-based	0	0.117783	0.352621	0.155279	0	0	0	0	0	0.307891	0	0.936955	2.30745	4.15778	2.19085	1.07839	20.0863	0	0	0.0115837	0	0	0	0	0	0	0	0	0	0	0	0.560121	0	0
127-13_k141_2623540	6567	58.55	Low-quality	11.31	HMM-based (lower-bound)	no taxid assigned								Temperate	eggnog-mapper-based	28.775	43.4644	50.1341	82.8867	51.0165	42.5226	44.7583	41.5704	25.2506	20.3804	37.7583	73.5737	36.8711	94.5766	100.479	274.383	140.352	3.47106	14.8363	6.92781	10.2672	11.5799	10.0558	306.639	16.1058	132.06	97.3812	160.905	170.134	228.527	104.442	205.901	109.253	126.341
127-13_k141_2649873	63933	53.23	High-quality	100	AAI-based (medium-confidence)	taxid assigned	Viruses	Uroviricota	Caudoviricetes	no support	no support	no support	no support	Lytic	VIBRANT-based	0.0333034	0.0236845	0.0132951	0.0364285	0.35187	0.998249	1.27258	1.23831	2.66354	0.205085	0.00716897	0	0.00602591	0.0592735	0.161911	0.416349	62.8089	0.164898	0.00626492	0	0	0.00435697	0.0821023	0.00171114	0	0.149246	0.0897722	0.237836	0.74187	0.151548	0.0223407	0.0675793	0.0255213	0
127-13_k141_2656053	6064	48	Low-quality	6.91	HMM-based (lower-bound)	no taxid assigned								Lytic	VIBRANT-based	0	0.436987	1.12136	0.274334	0.0497957	0.0749081	0	0.0111681	0.0433361	0.0815931	0	1.43462	1.30239	1.18407	3.21557	0.114312	23.7884	0	0.0330257	0	0	0.0918715	0	0	0	0.407946	0	0.164427	7.08106	0	0	0	0.73034	0
127-13_k141_2668426	6426	50.86	Low-quality	3.58	HMM-based (lower-bound)	taxid assigned	Viruses	NA	NA	NA	Thaspiviridae	Nitmarvirus	Nitmarvirus NSV1	Lytic	VIBRANT-based	0	0.11782	0	0.776639	0.140971	0.0353441	0	0	0	0	0	0	0.0299762	0.217265	0.561931	0.215745	20.0536	0	0	0	0	0	0	0	0	0	0.0343521	0.155165	0.0873485	0	0	0.0280148	0	0
127-13_k141_2670633	7748	36.45	Low-quality	3.76	HMM-based (lower-bound)	taxid assigned	Viruses	Uroviricota	Caudoviricetes	NA	Pootjesviridae	Rollinsvirus	Rollinsvirus ph04	Temperate	VIBRANT-based/eggnog-mapper-based	1.85493	2.88265	1.53587	5.45359	65.5132	286.51	366.412	596.303	805.995	0.574732	1.59719	0.8637	0.770708	3.50091	31.5983	141.59	1439.12	0.588395	0.232629	0.134543	0.258481	1.18641	0.174831	478.823	0.471805	44.6993	46.7249	34.521	40.3155	493.173	17.8077	133.484	9.20582	11.834
127-13_k141_2684024_1	5527	57.64	Low-quality	20.11	AAI-based (high-confidence)	taxid assigned	Viruses	Uroviricota	Caudoviricetes	no support	no support	no support	no support	Temperate	CheckV-based	0.481542	4.52048	5.02378	6.50134	13.6858	18.0398	3.5271	0.159291	3.99391	1.29805	3.31705	8.17272	2.82302	9.05767	28.7466	47.5336	113.476	0	1.35879	0.053888	0	5.29188	0.459537	58.747	0.0881864	13.939	15.217	6.90042	21.9361	82.1075	9.61334	24.0378	13.3269	10.4751
127-13_k141_2684888	6711	67.46	Low-quality	15.33	AAI-based (medium-confidence)	taxid assigned	Viruses	Uroviricota	Caudoviricetes	no support	no support	no support	no support	Lytic	VIBRANT-based	0	0.0564082	0.0422189	0.0991542	0.0899898	0	0	0	0	0	0.136592	0.0997161	0.0861097	0.0891592	0	0.103291	107.419	0	0	0	0.116053	0	0	0.0163014	0.036314	0.579255	0.164466	0.29715	0.0418195	1.01452	0.0851322	0.026825	0.486263	0
127-13_k141_2690412	47008	42.9	High-quality	96.2	AAI-based (medium-confidence)	taxid assigned	Viruses	Uroviricota	Caudoviricetes	no support	no support	no support	no support	Temperate	eggnog-mapper-based	0.0113235	0.00805301	0.0060273	0	0	0.00724732	0.00946808	0	0.00745376	0.0210509	0.0292504	0.00711788	0.0122933	0.0551574	0.00768161	7.39373	63.2661	0	0.00639043	0.00475194	0.0307692	0.00592568	0.0252142	0	0	0.00751783	0.00469593	0.0106055	0	0	0.00607686	0	0.0396688	0.0211437
127-13_k141_2708097	22444	41.33	Low-quality	48.89	AAI-based (medium-confidence)	taxid assigned	Viruses	Uroviricota	Caudoviricetes	NA	NA	Mareflavirus	Mareflavirus ZP6	Lytic	VIBRANT-based	0.782649	0.6578	0.429213	0.148241	0.349803	0.247927	0.218135	0.356057	0.788385	0.617263	2.10338	0.790129	0.592198	0.853107	0.954602	0.914203	34.0761	0.825186	0.905683	1.19101	2.71164	2.51945	0.867594	1.46716	0.380039	0.173204	0.186873	0.177702	0.262594	0	0.458198	0.184482	0.270025	0.177139
127-13_k141_2740520	5294	56.69	Low-quality	11.74	AAI-based (high-confidence)	taxid assigned	Viruses	Uroviricota	Caudoviricetes	NA	NA	Iodovirus	Iodovirus PLPE	Lytic	VIBRANT-based	0.301641	0	0.0535193	0.062847	0.370749	1.2656	2.94251	2.43057	2.3165	0.0467303	0.259728	0.442422	0.836878	23.5843	93.6506	147.044	97.4845	0.0538214	0.0378292	0.140649	0	0.052617	0	1.30187	0.0460338	0.333772	0	1.55383	6.83867	8.45836	0.161878	0.884132	0.220149	0.750982
127-13_k141_2748300	42507	46.22	Medium-quality	58.99	HMM-based (lower-bound)	taxid assigned	Viruses	Uroviricota	Caudoviricetes	no support	no support	no support	no support	Lytic	VIBRANT-based	0.137748	0.231549	0.399931	0.399189	0.802728	1.49341	0.316213	0.388748	0.385362	0.27936	1.62816	2.15681	0.883674	4.53731	14.8606	26.1476	54.2892	0.0536251	0.619549	0.705937	0.463295	0.504592	0.84449	0.329428	0.315328	0.216161	0.477772	1.03211	1.92131	0.449714	0.994609	0.135524	0.526431	0.549492
127-13_k141_2757510	5334	35.36	Low-quality	13.4	AAI-based (medium-confidence)	taxid assigned	Viruses	Uroviricota	Caudoviricetes	no support	no support	no support	no support	Temperate	eggnog-mapper-based	1.69648	1.2065	0.956123	0.124751	1.33035	0.02129	0	0.0253931	0	1.53054	0.859268	9.03299	10.6173	0.149568	0	0	16.7706	24.0914	16.7077	26.0483	65.5805	51.6479	28.062	0	0.0456886	0	0	0.140198	0.105231	0	0	0	0	0
127-13_k141_2758593	7406	54.67	Low-quality	16.48	AAI-based (medium-confidence)	taxid assigned	Viruses	Uroviricota	Caudoviricetes	NA	NA	NA	Xylella phage Xfas53	Lytic	VIBRANT-based	0	0	0.038257	0	0	0	0	0	0	0	0	0	0	0	1.39771	38.8432	12.5854	0.654039	0.0405619	0.0603238	0.0150232	0	0	0	0	0	0	0	0	0	0	0	0	0
127-13_k141_2771967	14177	49.5	Low-quality	19.92	HMM-based (lower-bound)	taxid assigned	Viruses	Uroviricota	Caudoviricetes	no support	no support	no support	no support	Lytic	VIBRANT-based	0.150186	0	0.0999263	0.0469369	0.159745	0.152194	0.0816249	0	0.593163	0.122151	0.258635	0.188811	0.0543493	0.084411	0.127353	13.5342	26.4306	0	0.0423787	0	0.0156961	0	0.0477743	0.239215	0.15471	0.0249276	0.155707	0.105497	0.0593886	0	0.0201496	0.0761894	0.460367	0.140217
127-13_k141_2777320	5181	61.96	Low-quality	11.88	AAI-based (medium-confidence)	taxid assigned	Viruses	Uroviricota	Caudoviricetes	no support	no support	no support	no support	Temperate	eggnog-mapper-based	0	1.60746	1.25779	2.8898	1.92332	3.30972	1.40885	0.405216	0.62557	0.334247	1.2385	3.8749	2.56539	5.04301	5.55248	4.04059	27.9393	0	2.68647	3.43483	4.33793	2.36564	0.915089	0.886843	0.329265	0.818525	0.809531	2.21318	1.4084	0.707601	2.75681	8.86042	4.76895	7.96137
127-13_k141_2791242	19820	62.41	Low-quality	31.45	HMM-based (lower-bound)	taxid assigned	Viruses	Uroviricota	Caudoviricetes	no support	no support	no support	no support	Lytic	VIBRANT-based	0	0.0381994	0.0285904	0.15108	0.677965	0.171888	0.242524	0.00683384	0.265176	0.0374456	0.254373	0.084409	0.0485942	0.130819	0.297574	7.48447	25.1547	0	0.894232	2.74622	1.24622	0.070271	3.10969	0.0331176	0.0860707	0.0178304	0.111376	0	0	0	0.0864766	0.0363315	0.0470421	0
127-13_k141_2804178	8810	52.12	Low-quality	11.6	HMM-based (lower-bound)	taxid assigned	Viruses	Uroviricota	Caudoviricetes	no support	no support	no support	no support	Temperate	VIBRANT-based/eggnog-mapper-based	297.385	207.368	208.591	219.983	127.914	32.805	24.1179	3.45919	12.18	146.749	135.055	178.313	105.344	106.697	67.7928	41.0405	64.8276	0.226392	33.4044	7.77559	5.77145	26.7488	12.8579	37.1657	102.377	175.937	165.247	206.887	141.313	60.279	177.298	88.7649	122.235	123.592
127-13_k141_2806834	6002	52.43	Low-quality	14.07	AAI-based (medium-confidence)	no taxid assigned								Unknown	-	0.354746	0.567644	0.802504	0.443468	0.578566	0.946023	10.3075	3.14809	0.306486	0.20609	0.839998	3.79084	1.76516	2.35936	1.6244	21.3662	33.6228	0.0474726	0.550552	0.669914	1.03809	2.18128	0.733493	0	0.487244	2.17856	0.91947	1.20441	0.374076	0	0.951886	0.329932	0.504868	0.289798
127-13_k141_2812462	6503	50.76	Low-quality	5.38	HMM-based (lower-bound)	taxid assigned	Viruses	Uroviricota	Caudoviricetes	NA	NA	Kryptosalinivirus	Kryptosalinivirus M8CRM1	Lytic	VIBRANT-based	0	0	0	0	0	0	0	0	0	0	0	0	0	0.153352	0.0370185	0.0852761	21.9324	0	0	0	0	0	0	0	0	0	0	0	0	0	0	0	0	0
127-13_k141_281674	7817	45.43	Low-quality	17.74	AAI-based (medium-confidence)	taxid assigned	Viruses	Uroviricota	Caudoviricetes	no support	no support	no support	no support	Lytic	VIBRANT-based	0	0.0968545	0	2.08557	0.173829	0.464877	0	0	0	0	0	0.256823	0.197137	1.25023	0.36955	8.24696	19.4461	0	0	0	0	0	0	1.55344	0.0623521	0	0	0	0	2.04345	0	1.17451	0.328007	0.0953619
127-13_k141_281980	8981	42.92	Low-quality	4.11	HMM-based (lower-bound)	taxid assigned	Viruses	Uroviricota	Caudoviricetes	NA	NA	Shirahamavirus	Shirahamavirus PTm1	Lytic	VIBRANT-based	0.355615	0.632261	0.410122	0.259323	2.5721	0.783962	0.237876	0	0.175564	0.550919	1.17377	0.149024	0.171587	0.0444158	0	0	20.3387	0	0	0.290178	0.185828	0	1.22548	0	6.43109	0	0	0	0	0	0	0	0.0519082	0.249007
127-13_k141_2846849	5883	56.09	Low-quality	3.56	HMM-based (lower-bound)	taxid assigned	Viruses	Uroviricota	Caudoviricetes	no support	no support	no support	no support	Lytic	VIBRANT-based	0	0.193042	0.048161	0.0565548	0.0256639	0	0	0	0	0	0	0.0568753	0	0.0678053	0.1023	0.0942632	17.4385	0	0.0340417	0	0	0	0	0.0371914	0	0.120142	0	0.0423716	0.190821	0	0	0	0	0
127-13_k141_2860416	5395	51.53	Low-quality	7.81	HMM-based (lower-bound)	taxid assigned	Viruses	Uroviricota	Caudoviricetes	NA	NA	Kochitakasuvirus	no support	Unknown	-	0.0986647	0.0701679	0.105035	0.740045	0.251867	0	0	0	0	0	0	0.0620199	0.0357048	0.406662	0.602386	0.411159	21.9611	0	0	0	0	0	0	0	0	0	0	0	0.208082	0	0.0529492	0.0667369	0.0432055	0
127-13_k141_2866126	7260	56.31	Low-quality	9.66	HMM-based (lower-bound)	taxid assigned	Viruses	Uroviricota	Caudoviricetes	no support	no support	no support	no support	Temperate	eggnog-mapper-based	0	0.834283	0.42929	1.05405	0.187166	0.187703	0	0	0	0	0.315657	0.553053	0.265327	0.604392	0	0.152769	27.0384	0	0.468946	0.164099	0.0459758	0.268578	0.0233229	4.0384	0.134272	0.973549	0.395276	1.85409	0.154628	0	2.75431	0.719099	0.481598	0.821426
127-13_k141_2872202	9208	58.31	Low-quality	21.91	HMM-based (lower-bound)	taxid assigned	Viruses	Preplasmiviricota	Tectiliviricetes	Coyopavirales	Chaacviridae	Antichaacvirus	Antichaacvirus pescaderoense	Unknown	-	0	0.0822232	0	0.433595	3.39411	11.3092	0.0870043	0.24271	0	0	0	0	0	0.0649813	0.117647	2.39394	37.8539	0	0	0	0	0	0	0.0118808	0	0	0.14384	0.406068	3.96227	0	0.186139	1.66181	0.0253143	0.215883
127-13_k141_2875033	53204	53.1	Medium-quality	55.96	HMM-based (lower-bound)	taxid assigned	Viruses	no support	no support	no support	no support	no support	no support	Temperate	eggnog-mapper-based	0.0800385	0.0284607	0.042603	0.0187605	0.0170266	0.00213444	0	0.0012729	0.0658572	0.0464984	0.155064	0.0314447	0.0543081	0.0149951	0.00678703	0.00781732	96.3188	0	0.0319952	0.0265908	0.117109	0.167539	0.0604684	0.00822483	0.0229027	0.0664232	0.0331925	0.023426	0.0632999	0	0.032215	0	0.0569547	0.0186814
127-13_k141_2880095	7390	46.75	Low-quality	3.46	HMM-based (lower-bound)	taxid assigned	Viruses	Uroviricota	Caudoviricetes	NA	Peduoviridae	Peduovirus	Peduovirus pro147	Temperate	eggnog-mapper-based	19.808	21.4122	20.8185	16.0728	10.7872	10.0038	5.42041	0.751463	5.00214	25.1408	42.4222	27.3473	14.623	11.5513	3.64843	96.9338	35.8742	1.00246	31.9507	14.7307	19.6627	39.3896	65.6675	9.5335	6.00189	8.27305	8.78206	11.4685	6.22824	4.9963	9.35453	15.4688	20.0921	18.7622
127-13_k141_288265	14627	38.44	Low-quality	20.55	HMM-based (lower-bound)	taxid assigned	Viruses	Uroviricota	Caudoviricetes	no support	no support	no support	no support	Lytic	VIBRANT-based	0	0	0.0968521	0.0454928	0.010322	0.0310551	0.279941	0.731543	0.371299	0	0	0.0457506	0.0526772	0.299985	1.25081	9.30759	27.3624	0	0	0	0	0.0571315	0	0.224376	0.0166612	0.144964	0.0150917	0	0	0	0.0195297	0.0123076	0.0318717	0
127-13_k141_2893790	10559	48.54	Low-quality	7.94	HMM-based (lower-bound)	taxid assigned	Viruses	Uroviricota	Caudoviricetes	no support	no support	no support	no support	Lytic	VIBRANT-based	0	0.430218	0	0	0	0	0.0927329	0	0	0	0	0.221818	0.127701	3.24891	6.14425	8.71819	61.0922	0	0.0189665	0.0493625	0	0	0	0	0.0230801	0	0.020906	0.0236075	0	0	0.0270538	0	0.176603	0
127-13_k141_2903600	5861	63.33	Low-quality	6.74	HMM-based (lower-bound)	taxid assigned	Viruses	Uroviricota	Caudoviricetes	NA	NA	NA	Synechococcus phage S-CBS3	Lytic	VIBRANT-based	4.81346	12.5303	10.6835	14.4188	8.44934	4.88266	1.68583	1.52525	5.24593	7.09121	10.8699	15.1285	8.77521	18.3081	12.856	25.5229	51.4874	4.18086	6.37262	6.13616	3.17022	6.32106	1.21338	9.22075	1.66322	13.3255	9.90553	15.949	17.4778	9.24853	12.3798	10.7504	12.8458	8.43675
127-13_k141_290375	44955	55.2	Medium-quality	59.3	HMM-based (lower-bound)	taxid assigned	Viruses	Uroviricota	Caudoviricetes	no support	no support	no support	no support	Temperate	eggnog-mapper-based	1.88266	1.00207	0.655465	0.436659	0.362716	0.0631524	0.136626	0.480564	0.477392	0.913509	0.672895	0.595435	0.479908	0.390424	19.0074	20.4649	59.5234	2.70004	0.289565	0.15735	0.27967	0.762144	0.670441	0.197114	0.401157	0.455947	0.397741	0.432504	0.280932	0.285425	0.343136	0.20423	0.357768	0.337167
127-13_k141_2909460	6584	57.79	Low-quality	5.92	HMM-based (lower-bound)	taxid assigned	Viruses	no support	no support	no support	no support	no support	no support	Lytic	VIBRANT-based	4.52743	26.6208	18.4182	45.8338	97.2521	136	181.978	69.8731	195.576	42.6095	11.8343	45.382	33.7917	74.6117	97.0384	171.002	93.9282	17.7865	111.175	72.4919	43.4805	32.6193	5.88931	56.61	5.47814	55.715	41.172	58.1533	54.5615	79.8236	18.9168	191.397	64.7168	70.8005
127-13_k141_2917667	27996	49.73	Medium-quality	60.41	AAI-based (high-confidence)	taxid assigned	Viruses	Uroviricota	Caudoviricetes	NA	NA	Kryptosalinivirus	no support	Lytic	VIBRANT-based	0.152106	0	0.313733	0.0475371	0.0215717	0	0	0	0	0.0795297	0.0163714	0.107564	0.0825664	0.163857	0.0171976	0.123801	36.9622	0	0.472127	0.30586	0.00397419	0.288544	0.0362889	0	0	0	0	0	0	0	0	0	0.0249779	0
127-13_k141_2918927	17591	32.06	Low-quality	16.58	AAI-based (medium-confidence)	taxid assigned	Viruses	Uroviricota	Caudoviricetes	NA	NA	NA	Cyanophage PSS2	Lytic	VIBRANT-based	2.51155	0.882314	0.450985	0.945688	0.969859	0.755306	0.0657834	0.689129	3.40607	1.22352	3.59559	2.13034	1.44544	0.97508	2.26485	4.57108	30.2696	0	1.82724	2.33229	2.89681	2.4386	1.36684	0.379359	0.277077	1.22547	0.42666	1.11946	0.159542	0.416813	0.535888	0.378651	0.702289	0.74865
127-13_k141_2931913	39013	30.68	Low-quality	22.11	HMM-based (lower-bound)	taxid assigned	Viruses	Uroviricota	Caudoviricetes	no support	no support	no support	no support	Lytic	VIBRANT-based	2.61966	0.708343	0.428486	0.96369	0.46053	0.52104	0.0365069	0.00347183	0.193097	1.35068	3.44223	2.28994	0.893691	0.424327	0.539922	1.09807	26.1363	0.175283	1.70427	2.36092	1.93359	1.98493	1.07637	0.813204	0.287349	1.13231	0.282914	0.734788	0.107907	0.362459	0.336821	0.133819	0.693073	0.872579
127-13_k141_2950597	6835	41.2	Low-quality	10.33	HMM-based (lower-bound)	taxid assigned	Viruses	Uroviricota	Caudoviricetes	no support	no support	no support	no support	Lytic	VIBRANT-based	0.155756	0	0	0.0973554	0	0	0	0	0	0	0	0	0	0	0.0352204	2.25147	22.3314	0	0.175802	0.435756	0.602294	0	0.39637	0.192067	0.0356552	0	0.064593	0	0.0821216	0	0	0.105354	0.204618	0
127-13_k141_295754	12631	59.18	Low-quality	5.92	HMM-based (lower-bound)	no taxid assigned								Lytic	VIBRANT-based	16.309	24.5757	24.8989	31.4774	17.7146	13.6927	7.16011	10.9325	6.3109	16.4718	25.2553	37.722	24.2481	28.6597	27.0539	51.0383	69.7812	1.01511	22.6254	10.051	13.4067	32.749	21.2476	25.0219	7.40891	30.2449	29.7626	35.4045	37.2394	41.7745	21.7565	47.9168	29.4896	35.1938
127-13_k141_2958229	5185	52.3	Low-quality	3.29	HMM-based (lower-bound)	taxid assigned	Viruses	Uroviricota	Caudoviricetes	no support	no support	no support	no support	Lytic	VIBRANT-based	0.205322	0.14602	0.437155	0	0.0582374	0	0	0	0	0.0477127	0	0.838913	2.97207	4.30826	1.69464	0.320858	27.1456	0	0	0	0	0	0	0	0.0940031	0	0.0425741	0	0	0	0	0.20832	0.0449554	0
127-13_k141_2965130	7167	45.74	Low-quality	7.53	AAI-based (medium-confidence)	no taxid assigned								Unknown	-	0	0	0	0.0928455	0.568784	0.0950696	0.0496805	0.00944933	0.171111	0	0.319753	0	0	0.445261	3.51004	0.928507	16.3742	0	0	0	0	0	0	3.15969	0	0.197236	0.0308004	0.069561	0.156635	7.45361	0	0.0502366	0	0
127-13_k141_2999528	6300	50.95	Low-quality	11.5	HMM-based (lower-bound)	taxid assigned	Viruses	Uroviricota	Caudoviricetes	no support	no support	no support	no support	Temperate	VIBRANT-based/eggnog-mapper-based	9.20957	9.73429	10.4338	24.3461	18.1656	24.2443	19.8659	17.1458	36.0676	5.14415	10.1124	9.08192	4.55579	18.9318	26.0983	100.655	152.814	1.40204	1.84373	1.33555	1.00665	2.91819	2.31141	20.2995	4.79669	32.9277	30.6592	33.6715	56.6201	61.6001	13.7389	28.6322	13.1716	17.0387
127-13_k141_3011438	39827	44.17	High-quality	100	AAI-based (medium-confidence)	taxid assigned	Viruses	Uroviricota	Caudoviricetes	no support	no support	no support	no support	Lytic	VIBRANT-based	0.0668261	0.218615	0.120939	0.0918932	0.0985636	0.0114054	0.129633	0.00170044	0	0.0124232	0.115081	0.117618	0.130588	0.1903	0.262933	0.295885	120.493	0	0.306735	0.358959	0.832499	0.335717	0.238083	0.181291	0.116262	0.141973	0.0665116	0.100142	0.225496	0.138075	0.401663	0.0994426	0.140464	0.0873462
127-13_k141_3012917	33231	56.06	Low-quality	19.46	HMM-based (lower-bound)	taxid assigned	Viruses	Uroviricota	Caudoviricetes	no support	no support	no support	no support	Temperate	VIBRANT-based/eggnog-mapper-based	0.57665	0.797415	1.29597	1.41171	0.640614	0.362235	1.859	0.57878	1.07812	0.744456	0.730995	1.5506	0.73617	0.948301	1.23513	1.2641	37.0239	0.154336	0.73825	0.46606	1.26559	0.645442	0.963024	0.68804	0.0806697	0.723152	0.398567	0.352556	0.827654	0.488565	0.472792	0.644661	0.301617	1.13656
127-13_k141_3017772	6587	33.92	Low-quality	15.67	HMM-based (lower-bound)	taxid assigned	Viruses	Preplasmiviricota	Tectiliviricetes	Coyopavirales	Chaacviridae	Homochaacvirus	Homochaacvirus pescaderoense	Lytic	VIBRANT-based	48.8093	80.1134	52.9068	105.718	257.517	818.25	1066.07	1190.46	1843.52	28.3182	42.4447	69.2866	39.4788	48.144	88.2962	279.401	2558.27	4.93124	14.8521	1.78604	1.1317	24.6119	23.1095	1234.79	24.8254	336.927	303.12	291.013	417.163	1309.95	254.567	459.445	87.6534	117.318
127-13_k141_3020130	16013	49.02	Low-quality	18.79	HMM-based (lower-bound)	taxid assigned	Viruses	Uroviricota	Caudoviricetes	no support	no support	no support	no support	Lytic	VIBRANT-based	0	0.0472811	0	0.0415552	0.132001	0.63826	0.127855	0	0	0	0	0.104477	0.0721766	0.0871882	0.248053	1.19478	27.2286	0	0.106306	0	0	0	0.0211483	0	0	0.0220695	0	0	0	0	0	0	0	0.0310349
127-13_k141_3029383	21242	35.88	Low-quality	48.19	AAI-based (medium-confidence)	taxid assigned	Viruses	Uroviricota	Caudoviricetes	no support	no support	no support	no support	Lytic	VIBRANT-based	0	0	0	0	0.0284306	0	0.121525	0	0.226806	0	0	0	0.172296	0.253513	0.764964	0.802769	26.7809	0	0	0	0	0	0	0.473809	0	0.0166368	0	0.117349	0.0132121	0	0.0806876	0.0423743	0.043893	0
127-13_k141_3035400	5395	51.53	Low-quality	9.3	AAI-based (medium-confidence)	no taxid assigned								Lytic	VIBRANT-based	0	0.210504	0	0.123341	0.111941	0	0	0	0.0324733	0.091711	0.16991	0.558179	0.142819	0.258785	0.245417	0.0513949	23.6308	0	0.872342	1.54578	0.185608	0.309792	0.0941561	0	0.316204	0	0.327335	0.184817	0	0	0	0.100105	0.216027	0.368461
127-13_k141_3038836	44182	50.3	Low-quality	41.98	HMM-based (lower-bound)	taxid assigned	Viruses	Uroviricota	Caudoviricetes	no support	no support	no support	no support	Lytic	VIBRANT-based	0.0963825	0.0514086	0.314228	0.903658	0.0410069	0.00771087	0	0.124159	0	0.00559935	0.186728	0.401377	0.675778	1.57999	0.114421	0.0345166	95.4799	0.00644901	0.0770574	0	0.020146	0.0693517	0.0306594	0.148565	0.00551589	0.255958	0.654515	0.0564193	0.400185	0	0.0387933	0	0.0158273	0
127-13_k141_3038842	47733	60.12	Medium-quality	67.85	HMM-based (lower-bound)	taxid assigned	Viruses	Uroviricota	Caudoviricetes	no support	no support	no support	no support	Temperate	VIBRANT-based/eggnog-mapper-based	1.18206	1.2134	1.25244	1.26162	2.06229	1.14434	0.63778	0.390169	3.12524	1.28533	1.60354	1.87862	1.2268	2.33574	0.968312	4.50769	61.9802	0.823757	1.84605	3.65334	3.44975	1.47059	1.36926	0.97405	1.04153	1.53996	1.41975	2.61633	1.73448	1.93656	1.37046	1.59533	1.53823	1.49923
127-13_k141_3038853	40266	40.27	Complete	100	DTR (high-confidence)	taxid assigned	Viruses	Uroviricota	Caudoviricetes	no support	no support	no support	no support	Temperate	eggnog-mapper-based	0.118975	0.0940137	0.11962	0.17352	0.026247	0.0141013	0.00221068	0.0706397	0.0261054	0.0921585	0.193505	0.182813	0.0526226	0.203085	0.236152	0.0723039	82.8138	0.120295	0.119367	0.171975	0.127106	0.152193	0.31118	0.00271689	0.0605233	0.131649	0.164466	0.136194	0.0975788	0.00650332	0.319246	0.0536501	0.39943	0.468996
127-13_k141_3038864	39134	40.22	Complete	100	DTR (high-confidence)	taxid assigned	Viruses	Uroviricota	Caudoviricetes	no support	no support	no support	no support	Lytic	VIBRANT-based	0.0136019	0	0.01448	0.0340075	0	0.438178	9.75131	0.0069222	0	0.00632162	0.0117119	0.0256501	0.0295335	0.0866417	0.144559	0.038969	239.502	0	0	0.00951343	0.0113724	0	0	0	0	0	0.0225631	0	0	0	0	0	0.0238252	0
127-13_k141_3038868	44492	42.44	Complete	100	DTR (high-confidence)	taxid assigned	Viruses	Uroviricota	Caudoviricetes	no support	no support	no support	no support	Lytic	VIBRANT-based	0.0478555	0.0255252	0.00636814	0.00747802	0.00678686	0.0178667	0	0.0228322	0.00393764	0.066724	0.0515074	0.112806	0.0822602	6.53145	12.2984	54.5863	66.1464	0.0576367	0.0360096	0	0.0200057	0.0187823	0.0190286	0.00491767	0.0109549	0.0397148	0.0446534	0.0168079	0.00630789	0	0.0064205	0.0121386	0.151931	0.0335091
127-13_k141_3038923	2387	46.33	Complete	100	DTR (high-confidence)	taxid assigned	Viruses	no support	no support	no support	no support	no support	no support	Unknown	-	0	0.158591	0	0	0	0	0	0	0	0	0	0	0	0	0	0	84.0712	0	0	0	0	0	0	0	0	0	0	0	0	0	0	0	0	0
127-13_k141_3038975	15040	55.13	Low-quality	29.85	HMM-based (lower-bound)	taxid assigned	Viruses	Uroviricota	Caudoviricetes	NA	Autographiviridae	Paadamvirus	Paadamvirus RHEph01	Temperate	VIBRANT-based/eggnog-mapper-based	0	0	0.0188385	0	0.0803087	0.0453034	0.0177557	0	0.0815394	0	0	0	0.0256153	0.10609	0.18407	1.54861	58.5543	0	0.0133157	0	0	0	0	0	0	0.234972	0.190805	0.0497218	0.130622	0	0.0759737	0.0718176	0.123986	0
127-13_k141_310063	8652	43.37	Low-quality	11.29	HMM-based (lower-bound)	taxid assigned	Viruses	Uroviricota	Caudoviricetes	no support	no support	no support	no support	Temperate	VIBRANT-based/eggnog-mapper-based	17.5956	14.6137	14.9001	15.4589	7.69561	4.23949	2.69556	0.352236	2.83484	15.469	13.6144	13.0714	9.4399	5.62478	4.04836	6.77805	24.25	1.15263	3.51834	2.31503	1.95466	6.05273	3.83582	6.41066	9.40786	10.1298	9.46566	13.253	9.66642	6.93095	9.31073	11.7144	14.0363	16.2552
127-13_k141_31161	44894	45.29	High-quality	100	AAI-based (medium-confidence)	taxid assigned	Viruses	Uroviricota	Caudoviricetes	no support	no support	no support	no support	Temperate	eggnog-mapper-based	0.0592837	0.0168644	0.0189333	0.0148221	0.0201783	0.0177067	0.00198278	0	0.0975594	0.0165316	0.0510462	0.0670774	0.0557793	0.026656	0.00804333	0.0185287	101.518	0.247523	0.109292	0.305176	0.366791	0.0682518	0.0188582	0	0.00542841	0.118078	0.0934241	0.194336	0.343827	0	0	0	0.00519209	0.0387439
127-13_k141_324814	10615	51.15	Low-quality	19.83	HMM-based (lower-bound)	taxid assigned	Viruses	Nucleocytoviricota	Megaviricetes	no support	no support	no support	no support	Temperate	eggnog-mapper-based	6.97025	7.84571	10.0627	7.99261	4.19588	4.77137	7.24532	0.127599	1.41112	9.43882	13.342	16.328	11.1239	16.2528	14.5709	10.3831	57.564	0.375791	12.5651	2.57435	1.16345	14.1442	6.58793	6.23514	0.436209	15.6141	21.7939	10.0742	12.3735	5.52589	5.30148	14.3815	13.0655	10.9552
127-13_k141_342404	5628	64.64	Low-quality	7.78	HMM-based (lower-bound)	taxid assigned	Viruses	Uroviricota	Caudoviricetes	no support	no support	no support	no support	Lytic	VIBRANT-based	0.18916	0.0672629	0.251716	0.532055	0.08048	0.0403556	0	0	0	0.131871	0.40719	0.297261	0.0684532	0.212632	0.0641608	0	26.3427	1.06317	0.142337	0.0661512	0	0	0.421204	0	0	0	0.27456	0.31004	4.83708	0	0	0.383844	0.372751	0.132453
127-13_k141_343134	7009	44.5	Low-quality	3.07	HMM-based (lower-bound)	taxid assigned	Viruses	Uroviricota	Caudoviricetes	no support	no support	no support	no support	Lytic	VIBRANT-based	0.151889	0	0	0	0.0646228	0	0	0	0	0.0352961	0	0.0477382	0.0549657	0	0.137384	0.0197799	22.741	0.0406521	0.271443	0.902993	1.36517	1.0333	0.89385	0	0.13908	0	0	0.0711291	0.0400415	0	0.0815126	0	0.133025	0.0354517
127-13_k141_356845	5254	57.5	Low-quality	5.88	HMM-based (lower-bound)	taxid assigned	Viruses	Uroviricota	Caudoviricetes	NA	NA	NA	Rhodococcus phage REQ1	Lytic	VIBRANT-based	0	0	0	0.379953	0.517253	0.36744	0.050827	0	0	0	0	0.0636843	0.036663	0.303691	1.26001	2.16374	16.1211	0	0	0	0.0211765	0	0	4.83069	0	0	0	0.0474442	0.213666	3.53869	0	0.376904	0.044365	0.520231
127-13_k141_367670	8009	52.48	Low-quality	13.8	HMM-based (lower-bound)	taxid assigned	Viruses	Uroviricota	Caudoviricetes	NA	NA	NA	Streptomyces phage Gilgamesh	Unknown	-	1.0634	1.84339	1.55657	2.28482	1.01797	2.05597	7.44664	0.346692	0.678111	2.22401	3.60532	7.1022	4.18494	9.33868	9.91901	7.70305	44.7706	0	4.53846	0.966889	0.639035	2.39983	1.73362	2.54066	0.0608573	5.29501	8.13088	3.45476	3.11873	0.261569	1.24836	5.73178	5.29692	2.6992
127-13_k141_420680	5234	57.34	Low-quality	3.59	HMM-based (lower-bound)	no taxid assigned								Unknown	-	0	0	0	0	0	0	0	0	0	0	0	0	0	0	0	0	20.8678	0	0	0	0	0	0	1.4213	0	0	0	0	0	0	0	0	0	0.0474744
127-13_k141_425123	16970	54.26	Low-quality	37.65	AAI-based (high-confidence)	taxid assigned	Viruses	Uroviricota	Caudoviricetes	no support	no support	no support	no support	Unknown	-	0.250935	0	0.016696	0	0.133454	0.555423	1.78869	0.905904	1.66212	0	0.0540169	0.0788679	0.249723	5.65322	19.5266	31.412	47.9432	0.0503707	0.0413044	0.0351018	0.21636	0	0	1.26353	0	0.0208249	0.0650402	0.440669	2.11687	2.88558	0.0673332	0.286424	0.0137356	0.322132
127-13_k141_432034	37206	32.35	Low-quality	46.67	HMM-based (lower-bound)	taxid assigned	Viruses	Uroviricota	Caudoviricetes	no support	no support	no support	no support	Lytic	VIBRANT-based	0.0429202	0.0610475	0.0989976	0.116252	0.0405796	0.177028	0.0382799	0.156539	0.103592	0.0199476	0.135507	0.0629517	0.119078	0.0750494	0.14558	0.409884	56.8491	0	0.016148	0.0700449	0.101674	0	0.0364079	0.155838	0	0.0474921	0.0474647	0.0334989	0.0301726	0	0.0460669	0.0435469	0.0877093	0.0400712
127-13_k141_435316	9742	40.01	Low-quality	5.44	HMM-based (lower-bound)	taxid assigned	Viruses	Uroviricota	Caudoviricetes	no support	no support	no support	no support	Lytic	VIBRANT-based	0	0.0388581	0.0872504	0.102457	0	0	0	0	0	0	0	0	0.0593186	4.48362	6.48655	0.896548	56.6223	0	0.0308357	0	0.0114208	0.142966	0.0173808	0	0.0250157	0.145103	0.0226593	0	0	0	0	0	0.191413	0
127-13_k141_441307	10799	57.45	Low-quality	6.69	HMM-based (lower-bound)	taxid assigned	Viruses	Uroviricota	Caudoviricetes	NA	NA	Yvonnevirus	Gordonia virus Yvonnetastic	Lytic	VIBRANT-based	0.197165	1.19186	0.944524	0.985904	0.167772	0.0736109	0.0164858	0	0	1.69524	1.18838	1.73511	1.15944	2.67804	1.59388	1.91286	27.0172	0	0.101998	0.0551605	0.206059	0.103178	0.172476	0	0.0451344	0.916302	1.26737	0.784817	1.11751	0	1.6136	0.050011	0.41011	0.069029
127-13_k141_45202	2347	46.06	Complete	100	DTR (high-confidence)	taxid assigned	Viruses	no support	no support	no support	no support	no support	no support	Unknown	-	0	0	0	0.141761	0	0	0	0	0	0	0	0	0	0	0	0	37.2614	0	0	0	0.0474058	0	0	0	0	0	0	0	0	0	0	0	0	0
127-13_k141_456124	8933	49.83	Low-quality	18.93	AAI-based (medium-confidence)	taxid assigned	Viruses	Uroviricota	Caudoviricetes	NA	Kyanoviridae	Potamoivirus	no support	Lytic	VIBRANT-based	0.0595876	0.211886	0.317174	0.446943	1.04789	2.12299	0.518167	0.0151625	2.22595	0.166164	0.564387	0.224738	0.345017	1.89782	4.87769	11.05	20.8121	0	0.38112	0.675164	0.548025	0	1.64908	0.257178	0.545624	0.158244	0	0.223237	0.34559	0.381083	0	0.141068	0	0
127-13_k141_463218	10990	48.44	Low-quality	12.92	HMM-based (lower-bound)	taxid assigned	Viruses	Uroviricota	Caudoviricetes	no support	no support	no support	no support	Lytic	VIBRANT-based	0	0.137782	0.103123	0.0302741	0.370926	1.41563	0.299687	0.425196	0.733293	0.0675315	0.208523	0.0913368	0.035055	0.562596	1.39094	2.57344	26.0468	0	0.883801	0.785926	0.617557	0.253462	1.18635	1.01534	0.022175	0.0321563	0.140603	0.453634	0.638423	0.333583	0.0259928	0.376754	0.466612	0.271317
127-13_k141_468158	7712	64.7	Low-quality	4.98	HMM-based (lower-bound)	taxid assigned	Viruses	Uroviricota	Caudoviricetes	NA	Peduoviridae	no support	no support	Lytic	VIBRANT-based	0.0690218	0.0490866	0.073478	0.215711	1.17464	2.70943	3.809	2.78375	0.318038	0	0	0.0433866	0.0499552	0.206898	0.327759	0.683121	46.8517	0	0	0.0965505	0.115417	0	0.0878237	0.0567419	0.0948015	0.137473	0.0572475	0.0646452	0	0	0.148164	0.0233432	0.151124	0.12888
127-13_k141_47549	6022	38.91	Medium-quality	56.14	HMM-based (lower-bound)	taxid assigned	Viruses	Artverviricota	Revtraviricetes	Ortervirales	Metaviridae	Errantivirus	Trichoplusia ni TED virus	Lytic	VIBRANT-based	0.265176	0.0628621	0.0470493	0.165748	0.250715	4.52583	1.86249	0.787219	0.247284	0	0.22833	1.22237	5.75771	1.25856	1.41912	0.483459	112.666	2.74426	72.3816	0.581137	0.831413	77.2939	23.7594	0	0.0404688	0	0.183283	0	0	0	0	0.0597884	0.038707	0
127-13_k141_480749	5133	53.87	Low-quality	4.21	HMM-based (lower-bound)	taxid assigned	Viruses	Uroviricota	Caudoviricetes	NA	NA	NA	Geobacillus phage GBK2	Lytic	VIBRANT-based	5.39244	7.15369	7.78291	8.81528	4.55912	4.42473	5.79214	0.145131	0.494896	9.63921	12.3222	17.7956	14.0352	16.7859	14.3041	12.7483	58.1804	1.83181	14.8845	3.20584	0.60692	11.0163	4.51927	8.20541	0.854599	26.4377	24.513	10.441	12.3567	4.69343	5.50953	12.0296	17.1653	11.134
127-13_k141_481991	9224	61.1	Low-quality	21.95	HMM-based (lower-bound)	taxid assigned	Viruses	Preplasmiviricota	Tectiliviricetes	Coyopavirales	Chaacviridae	Antichaacvirus	Antichaacvirus pescaderoense	Lytic	VIBRANT-based	0	0	0.0921502	0	1.0803	1.84671	8.89765	15.1761	2.91546	0.0268203	0	0.0362746	0.0417666	0.475703	3.71902	98.853	58.2558	0	0	0	0	0	0.0183569	0.865794	0.0528411	0	0.0239318	0.0540485	0.0608523	0.283893	0	0.370819	0	0
127-13_k141_485390	5538	59.53	Low-quality	10.05	AAI-based (medium-confidence)	taxid assigned	Viruses	Uroviricota	Caudoviricetes	NA	Pachyviridae	Baltivirus	no support	Unknown	-	11.534	37.9376	39.5477	67.1672	19.7654	17.0197	0.160735	0.0122288	4.20742	17.3772	30.0424	34.3781	22.1915	49.3761	31.841	60.1063	51.802	0	7.52179	4.04702	0.421902	10.6633	2.41542	10.924	1.5402	25.3339	20.1693	41.3203	47.9407	1.60768	29.7628	23.0473	24.37	28.4914
127-13_k141_504457	5735	59.79	Low-quality	4.06	HMM-based (lower-bound)	no taxid assigned								Unknown	-	0	1.45218	7.41058	5.2793	1.36896	0.89106	4.14421	2.04292	0	3.6235	8.39146	19.0198	9.30388	15.5803	7.70256	4.59305	22.6225	3.08033	15.8363	10.179	7.77958	21.0798	12.8728	15.5466	0.042494	0.924319	1.38568	0.17386	2.74044	7.26002	0.298861	5.08521	0.772237	16.7243
127-13_k141_526164	12943	41.32	Low-quality	18.21	HMM-based (lower-bound)	taxid assigned	Viruses	Uroviricota	Caudoviricetes	no support	no support	no support	no support	Lytic	VIBRANT-based	0	0	0.0218907	0	0	0.0789651	0	0	0	0	0.0708234	0.206813	0.148827	0.200328	0.334788	17.2239	34.4604	0	0.0232096	0.0460232	0	0	0.0130823	0	0.188289	0.0273042	0.0170553	0.0385184	0	0	0	0	0.0180092	0
127-13_k141_527709	8141	41.38	Low-quality	14.78	AAI-based (medium-confidence)	taxid assigned	Viruses	Uroviricota	Caudoviricetes	Nakonvirales	Ahpuchviridae	Kisinvirus	Kisinvirus pescaderoense	Lytic	VIBRANT-based	0	0	0.243621	0.980848	0	0	0	0	0.441157	0.0303882	0.112599	0.534303	0.189291	5.46335	6.6533	1.61781	58.9056	0	0.0245999	0	0.0956677	0	0	0	0.0598705	0.0434097	0.0271154	0.0612386	0	0	0	0	0.658538	0.366266
127-13_k141_530875	5423	65.02	Low-quality	12.32	AAI-based (medium-confidence)	taxid assigned	Viruses	Uroviricota	Caudoviricetes	no support	no support	no support	no support	Lytic	VIBRANT-based	0	0.139611	0	0.184056	0	0	0	0	0	0	0.169033	0.185099	0	0.147114	0	0	28.2151	0	0.0923232	0.0274607	0	0	0	0	0	0	0.0814112	0.0919314	6.00322	0	0	0	1.67631	0
127-13_k141_533399	5109	55.67	Low-quality	2.85	AAI-based (medium-confidence)	taxid assigned	Viruses	Nucleocytoviricota	Megaviricetes	Imitervirales	Mimiviridae	Fadolivirus	Fadolivirus algeromassiliense	Lytic	VIBRANT-based	347.05	684.349	594.89	941.088	378.973	221.72	168.291	68.744	91.7116	335.229	454.925	857.09	395.472	738.302	666.405	608.578	549.2	19.1292	103.779	61.3721	78.0943	109.481	72.2503	1485.05	207.546	2092.17	1952.67	1994.08	1600.13	1101.83	1730.18	1655.9	1675.87	1520.7
127-13_k141_533434	6326	47.93	Low-quality	10.98	HMM-based (lower-bound)	taxid assigned	Viruses	Uroviricota	Caudoviricetes	no support	no support	no support	no support	Lytic	VIBRANT-based	0	0	0	0	0	0	0	0	0	0	0	0.105785	0	0	0	0	30.1603	0	0.379894	0.0706226	0.123116	0.352266	3.2655	0	0	0	0	0	0	0	0	0	0	0.0785587
127-13_k141_53442	69705	59.16	Complete	100	DTR (medium-confidence)	taxid assigned	Viruses	Uroviricota	Caudoviricetes	no support	no support	no support	no support	Lytic	VIBRANT-based	0	0	0.0162589	0.0238657	0	0.050504	0.158351	0.267182	0.330506	0.0177455	0	0	0.0303981	0.160235	0.248657	1.0402	175.163	0	0.00718268	0.00106821	0.0255388	0.0159847	0.0170041	0.346848	0.0104886	0.0152097	0.0221681	0.121587	0.0120788	0.0338106	0.0532758	0.0206611	0.076912	0.128331
127-13_k141_54621	6462	55.48	Low-quality	10.5	AAI-based (medium-confidence)	taxid assigned	Viruses	Uroviricota	Caudoviricetes	NA	NA	NA	Salmonella phage SSU5	Lytic	VIBRANT-based	2.30645	2.5776	2.54305	3.39817	1.89251	1.8628	4.83508	8.16411	3.89047	2.52673	5.60327	7.35265	4.70986	5.3705	5.17822	8.94644	30.5711	1.10233	8.69314	7.6626	4.40776	20.6911	17.8443	5.89146	0.641125	4.70322	4.20177	5.5548	5.77631	6.68638	3.27126	6.99253	8.51286	7.92125
127-13_k141_568935_1	12736	62.15	Low-quality	30.76	AAI-based (medium-confidence)	taxid assigned	Viruses	Uroviricota	Caudoviricetes	no support	no support	no support	no support	Temperate	CheckV-based	0	0.0594466	0.177972	0.182866	0.355639	1.15023	0.055914	0	0.474574	0.194245	0.179936	0.210174	0.181496	0.266225	0.330779	1.17563	25.4917	0	0.0157245	0	0	0	0	0.0944867	0	0.249732	0.433312	0.508878	0.572936	0.822434	0.336441	0.650208	0.347737	0.234122
127-13_k141_581278	12054	41.22	Low-quality	16.68	HMM-based (lower-bound)	taxid assigned	Viruses	Uroviricota	Caudoviricetes	no support	no support	no support	no support	Lytic	VIBRANT-based	0.839027	0.56529	0.329072	0.441629	0.501014	0	0.00738469	0	0	0.205235	0.190117	0.804987	0.607254	0.13237	0.0798843	0.115014	26.3632	1.04006	0.656261	0.315036	0.258447	1.15544	0.533791	0.0544542	0.141523	0.644994	0.201444	0.49631	0.745049	0	0.236984	0.0298694	0.193375	0.20614
127-13_k141_600086	7571	52.44	Low-quality	7.15	HMM-based (lower-bound)	taxid assigned	Viruses	Uroviricota	Caudoviricetes	no support	no support	no support	no support	Lytic	VIBRANT-based	13.0068	9.25014	5.83802	6.98735	5.60369	1.06496	0.317449	1.48489	0.312391	6.40451	5.75112	6.36402	3.28212	5.3478	5.35771	8.6248	32.7526	0	1.23001	0.314716	0.396785	1.39811	0.201283	7.60052	3.60517	5.97477	4.63594	7.6385	4.4483	2.73242	4.82956	8.2985	3.84846	4.16816
127-13_k141_600999	41130	46.31	Medium-quality	88.75	AAI-based (high-confidence)	taxid assigned	Viruses	Uroviricota	Caudoviricetes	NA	NA	Kryptosalinivirus	no support	Lytic	VIBRANT-based	0.116476	0.0276117	0.0895528	0	0.991119	0.00552203	0	0.0312848	0.0042595	0.0180445	0	0.146432	0.00468338	0.121231	0.0614558	0.583134	37.2352	0.0554204	0.764454	0.512329	0.00541024	0.108361	0.0741025	0.029258	0	0	0	0	0	0	0	0	0.0340034	0
127-13_k141_607917	5626	58.8	Low-quality	8.42	HMM-based (lower-bound)	taxid assigned	Viruses	Uroviricota	Caudoviricetes	NA	NA	NA	Bdellovibrio phage phi1422	Unknown	-	37.0885	111.292	158.688	220.586	98.4083	108.091	34.7611	29.3115	27.9169	29.1099	59.8783	79.2185	47.7631	114.26	145.526	225.107	295.854	1.1142	13.4734	4.9234	6.36797	7.32777	5.38731	328.856	22.525	381.539	379.106	427.874	361.514	592.147	384.571	445.161	298.265	350.859
127-13_k141_612410	5146	56.51	Low-quality	11.83	AAI-based (medium-confidence)	no taxid assigned								Temperate	eggnog-mapper-based	0.724072	1.25057	0.991053	2.65083	2.05376	2.78054	21.9511	0.157925	0.136178	0.817263	1.51412	1.49548	0.823514	1.2015	1.47358	1.83198	36.4441	0	0.642133	0.202572	0.151347	0.974344	0.263232	3.82661	0.0473578	3.98311	4.07519	2.37356	4.25394	14.808	1.72085	2.65871	1.31359	2.99375
127-13_k141_628620_1	7181	65.49	Low-quality	9.49	HMM-based (lower-bound)	taxid assigned	Viruses	Uroviricota	Caudoviricetes	NA	NA	Casadabanvirus	no support	Temperate	CheckV-based	0	0.527163	1.18367	4.1699	12.4047	11.2754	6.48307	8.37464	8.92922	0.0344507	0.191478	0.978491	0.536492	3.24962	6.15154	15.1747	120.808	0	0.0278885	0	0.0464816	0.116371	0	26.4317	0.0678744	8.66148	7.13176	9.44185	11.373	26.912	2.18791	11.8077	4.77159	4.08311
127-13_k141_629581	6296	55.3	Low-quality	9.27	HMM-based (lower-bound)	taxid assigned	Viruses	Uroviricota	Caudoviricetes	no support	no support	no support	no support	Lytic	VIBRANT-based	36.7771	25.8543	19.1708	12.1543	10.3835	2.75965	0.820025	0.0107566	1.79479	21.2969	32.2493	44.2693	21.7838	16.2195	3.6515	25.8514	13.1549	2.12702	41.0968	2.90932	2.01458	51.2334	40.1795	7.66275	3.83205	23.0135	27.979	23.3593	21.2182	2.5787	19.3284	10.4365	35.6897	34.2569
127-13_k141_633798	59736	34.23	Medium-quality	58.52	HMM-based (lower-bound)	taxid assigned	Viruses	Uroviricota	Caudoviricetes	no support	no support	no support	no support	Temperate	eggnog-mapper-based	0	0.0316857	0.00474306	0	0.0101098	0.00570312	0.0327831	0.21087	0.0351935	0.00828279	0	0	0.0580436	0.0868099	0.362693	3.09832	61.8978	0	0.0469356	0.33281	0.0130379	0	0.00283454	0	0	0	0.00739073	0	0	0.368228	0	0.00904092	0.00780413	0
127-13_k141_652719	58249	59.11	Medium-quality	77.41	HMM-based (lower-bound)	taxid assigned	Viruses	Uroviricota	Caudoviricetes	no support	no support	no support	no support	Temperate	eggnog-mapper-based	0.127936	0.435428	0.680979	0.685427	0.611708	0.540031	0.6724	0.362747	0.609051	0.276063	0.220319	1.00524	1.07476	2.75638	3.3641	9.88926	147.075	0.269038	0.500248	1.54674	2.25965	0.439956	0.857536	0.343695	0.0711248	0.254815	0.109901	0.36803	0.799808	0.247257	0.205974	1.42166	0.960402	3.85632
127-13_k141_663400	9707	53.63	Low-quality	18.4	HMM-based (lower-bound)	no taxid assigned								Lytic	VIBRANT-based	0	0.467979	0.467013	1.33674	0.451059	0.0584942	0.128383	0	0.297794	0	0.0472168	0.137879	0.0793767	0.123282	0	0.0285645	26.5508	0	0.0103156	0.0153414	0	0.143481	0	6.08583	0.0251059	0.327659	0.272891	0.719029	0	0	0.323712	0.278185	0.168091	0.358374
127-13_k141_686899	7013	66.01	Low-quality	3.24	HMM-based (lower-bound)	taxid assigned	Viruses	Uroviricota	Caudoviricetes	no support	no support	no support	no support	Lytic	VIBRANT-based	0	0.0539791	0	0.0474422	0.0215287	0	0.0253857	0	0.686983	0	0.196065	0	0	0	0	0.059306	31.3625	0	0	0.0106174	0.142785	0.158879	0	0	0	0.100784	0	0.0355443	0	0.634774	0.203665	0	0	0
127-13_k141_705170	6193	59.1	Low-quality	2.07	HMM-based (lower-bound)	taxid assigned	Viruses	Uroviricota	Caudoviricetes	NA	NA	NA	Xanthomonas citri phage CP2	Lytic	VIBRANT-based	0.343805	0.305632	0.0915004	0.644686	0.633859	0.421749	1.78231	0	0.183878	0.11984	0.148017	0	0.0933121	0.128822	0	0.626813	23.5353	0	1.14799	1.68325	0.682696	0.0449789	0.300753	0	0.196757	0	0	0.120752	0.0906348	0	0.0922529	0.145344	0	0.200615
127-13_k141_722888	13800	50.2	Low-quality	17.1	HMM-based (lower-bound)	taxid assigned	Viruses	Uroviricota	Caudoviricetes	NA	NA	Firingavirus	Firingavirus firinga	Unknown	-	0.231433	0.493768	0.410625	0.409863	0.120347	1.41539	0.722441	0	0.177732	0.519878	0.863527	1.47902	0.949178	1.58981	1.58743	2.88326	29.5733	0	1.11743	0.356112	0.104812	0.383517	0.625763	0.126839	0	0.768257	1.10373	0.668338	0.40674	0.208731	0.1242	0.547896	0.675634	0.522171
127-13_k141_741400	7912	52.15	Low-quality	4.99	HMM-based (lower-bound)	taxid assigned	Viruses	Uroviricota	Caudoviricetes	no support	no support	no support	no support	Lytic	VIBRANT-based	0	0.239229	0.393913	0.378464	0.267154	0.0717648	1.04631	0	0.110714	0.125071	0.289645	0.211449	0.170424	0.932712	1.55173	1.89242	33.0488	0	0.0632797	0.028233	0	0	0	0.0829614	0.0616034	0.22333	0	0.0630111	0.283772	0.0330969	0.0361048	0.113766	0.38299	0.0628112
127-13_k141_742200	10543	50.66	Low-quality	19.44	HMM-based (lower-bound)	taxid assigned	Viruses	Uroviricota	Caudoviricetes	no support	no support	no support	no support	Temperate	VIBRANT-based/eggnog-mapper-based	20.8011	30.9509	26.1751	27.8654	18.6166	12.9039	12.4282	9.7702	7.02069	19.5228	41.4296	51.8891	33.0516	26.5983	17.399	29.6526	41.5692	9.64812	40.2416	17.6209	24.9159	36.5664	34.0961	13.012	17.9836	30.9052	26.2978	31.5402	29.3614	22.5277	24.846	26.0737	30.068	34.9519
127-13_k141_758998	38388	64.58	Medium-quality	82.78	AAI-based (medium-confidence)	taxid assigned	Viruses	Uroviricota	Caudoviricetes	no support	no support	no support	no support	Temperate	eggnog-mapper-based	0.0138662	0.0493065	0.0295229	0.0173342	0.0196651	0	0.0231883	3.22492	0.835167	0	0.0119395	0.0174324	0.0250895	0	0.037626	6.23703	46.55	0.133603	0	0.0193966	0.10434	0	0.0176434	0	0.00634842	0.0368238	0.0172512	0.0389609	0.0584872	0.129608	0.00744141	0.0281374	0.0303602	0.0129458
127-13_k141_774247	5425	52.61	Low-quality	12.05	AAI-based (high-confidence)	no taxid assigned								Lytic	VIBRANT-based	0	0	0	0.122659	0.194813	1.13037	1.3783	2.07227	3.98827	0	0	0.185031	0.177537	0.183824	0.643429	0	22.1856	0	0.0184578	0	0	0	0	1.04861	0	0.0651425	0	0	0.206931	0	0	0.265471	0	0
127-13_k141_779328	31794	62.63	Low-quality	39.22	HMM-based (lower-bound)	taxid assigned	Viruses	Uroviricota	Caudoviricetes	no support	no support	no support	no support	Lytic	VIBRANT-based	0.0837102	0.023813	0.0802032	0.188363	1.02097	0.20359	0.0895919	0.106503	0.281023	0.0233431	0.144157	0.0841913	0.157524	0.338751	0.442938	7.8707	24.3462	0.224044	0.733823	1.44498	0.783877	0.105135	2.09831	0.0860213	0.0996458	0.122268	0.13886	0.0784022	0.0706173	0.0988348	0.035939	0.033973	0.131965	0.0625228
127-13_k141_805052	10534	46.07	Low-quality	15.35	HMM-based (lower-bound)	taxid assigned	Viruses	Uroviricota	Caudoviricetes	no support	no support	no support	no support	Temperate	VIBRANT-based/eggnog-mapper-based	11.3695	5.28267	4.35729	3.09529	0.859961	0.366533	0.0507016	0.173584	0.0665249	7.65609	7.26616	6.448	4.5167	1.49577	0.708437	0.526439	27.1386	13.93	6.72058	1.1663	0.971716	15.0463	28.3225	0.737354	3.40083	4.59612	3.1643	2.65032	1.51861	1.44181	1.3559	0.734857	2.43405	1.46249
127-13_k141_807140	18869	31.56	Medium-quality	55.33	AAI-based (high-confidence)	taxid assigned	Viruses	Uroviricota	Caudoviricetes	no support	no support	no support	no support	Lytic	VIBRANT-based	18.6187	3.91215	2.70282	0.493716	2.19241	0.0722204	0.00943506	0.0143565	0.00928472	9.74143	7.72431	21.7934	22.796	2.08233	0.0382741	0.0293895	29.3599	14.1038	18.9877	38.8498	13.7212	47.6092	70.1292	0.730521	2.28605	11.1625	2.49186	2.21939	3.12346	0.249803	0.878072	0.085866	1.29709	1.17202
127-13_k141_808391	13766	51.13	Low-quality	30.32	AAI-based (high-confidence)	taxid assigned	Viruses	Uroviricota	Caudoviricetes	no support	no support	no support	no support	Lytic	VIBRANT-based	0	0	0	0	0.0219353	0.148488	0.879417	0.0541157	0.83995	0	0	0	0.0419789	0.173862	0.0961806	0	21.2123	0	0.00727399	0	0	0	0	0	0	0	0	0	0	0	0	0.496939	0	0
127-13_k141_828157	8659	63.84	Low-quality	22.04	HMM-based (lower-bound)	taxid assigned	Viruses	Uroviricota	Caudoviricetes	NA	Peduoviridae	no support	no support	Lytic	VIBRANT-based	3.93428	3.80348	4.54822	4.64928	6.48628	11.1738	13.7136	8.4312	7.4051	2.05706	5.98126	6.49178	3.89304	5.3899	4.72622	5.97203	77.387	0.197434	5.4814	2.76032	2.46705	4.47154	6.49216	5.02836	4.53126	5.18323	4.53781	4.8651	4.01902	8.46767	3.20004	5.40547	2.9342	4.16096
127-13_k141_833112	8659	42.71	Low-quality	22.72	AAI-based (high-confidence)	taxid assigned	Viruses	Uroviricota	Caudoviricetes	no support	no support	no support	no support	Lytic	VIBRANT-based	0	0.131155	0.065442	0	0.0174362	0.0262295	0.174761	0	0	0.0285703	0	0	0	0.0230337	0	0.688465	23.4213	0	0.242847	0.352564	0.411176	0	0.586641	0	0	0	0	0.0863628	0.0648229	0	0.0329901	0.207903	0.107677	0
127-13_k141_835169	5291	35.25	Low-quality	5.88	HMM-based (lower-bound)	taxid assigned	Viruses	Uroviricota	Caudoviricetes	NA	NA	Popoffvirus	Popoffvirus pv56	Lytic	VIBRANT-based	0	0	0	0	0	0	0	0	0	0	0	0	0	0	1.18295	8.96127	30.4087	0	0	0	0	0	0	0	0	0	0	0	0	0	0	0	0.132164	0
127-13_k141_835362	5565	62.93	Low-quality	11.07	AAI-based (medium-confidence)	taxid assigned	Viruses	Uroviricota	Caudoviricetes	no support	no support	no support	no support	Temperate	VIBRANT-based/eggnog-mapper-based	118.224	175.639	187.207	255.946	131.148	89.8486	102.323	35.9244	52.7469	154.124	209.277	237.375	124.299	259.517	252.865	467.407	234.462	4.96644	70.4625	19.2137	20.213	77.0341	59.697	403.467	56.3604	281.829	264.34	358.029	321.248	317.623	285.764	397.021	323.483	333.273
127-13_k141_838420	5690	50.47	Low-quality	8.98	HMM-based (lower-bound)	taxid assigned	Viruses	Uroviricota	Caudoviricetes	NA	NA	NA	Synechococcus phage S-CBS1	Lytic	VIBRANT-based	0	0	0.0497946	0	0	0	0	0	0	0.130434	0.0805507	0.470435	0	0.0701052	0	0.121826	26.6493	0	0.791919	0.654303	0.547508	0.146865	5.83261	0	0	0	0	0	0	0	0	0	0	0
127-13_k141_840210	6480	47.07	Low-quality	15.07	AAI-based (medium-confidence)	taxid assigned	Viruses	Uroviricota	Caudoviricetes	NA	NA	Anamdongvirus	Anamdongvirus LBR48	Lytic	VIBRANT-based	0	0.233676	0.262344	0.0513444	0.0931978	0.0175248	0	0	0	0	0	3.30466	2.61593	12.5579	28.4197	20.3678	38.1511	0	0	0	0	0	0	0.0168825	0	0.0545367	0.0681316	0.0384679	0	0	1.27842	0.111125	0.0359712	0
127-13_k141_86821	6272	59.5	Low-quality	6.66	HMM-based (lower-bound)	taxid assigned	Viruses	Uroviricota	Caudoviricetes	NA	NA	Daredevilvirus	Daredevilvirus daredevil	Lytic	VIBRANT-based	54.8252	46.4745	63.108	40.8463	36.2045	45.3192	24.7375	25.9037	57.7367	39.2069	57.4378	68.3385	34.1521	55.9679	32.164	69.7388	183.039	5.8149	54.9522	45.0771	39.5234	27.4024	25.134	39.0883	23.2357	72.0094	66.2732	90.8539	116.252	42.3356	69.4568	68.1113	68.1591	50.1954
127-13_k141_903148	5584	40.4	Low-quality	11.35	AAI-based (medium-confidence)	no taxid assigned								Lytic	VIBRANT-based	0	0	0	0	0.13519	0	0	0	0	0	0	0	0	0.071436	0	0	19.7838	0	0.0179323	0	0	0	0	0	0	0	0	0	0	0	0	0	0	0
127-13_k141_903792	10586	30.47	Low-quality	4.3	HMM-based (lower-bound)	taxid assigned	Viruses	no support	no support	no support	no support	no support	no support	Lytic	VIBRANT-based	0.854812	1.2516	0.562059	1.54004	0.613278	0	0	0	0	1.33207	3.68018	1.99127	1.0008	0.565225	0.147813	2.05612	34.5692	0	1.21076	0.998799	1.3348	1.86826	0.495848	0.857743	0.0460425	1.13504	0.437906	1.08318	0.053023	0.0247367	0.0539696	0.340115	0.528457	0.633761
127-13_k141_906035	6319	58.95	Low-quality	11.57	HMM-based (lower-bound)	no taxid assigned								Lytic	VIBRANT-based	0.0842374	0.299538	0.179352	0.526526	0.31061	0	0	0	0	0.156601	0.435196	0.105902	0.365806	1.6413	0.171434	2.08428	34.5496	0	0.190158	0.377071	0	0	0.0535921	0	0.1157	0.391484	0.209603	0.512824	0.0444138	0	1.26579	0.142446	1.10663	0.0393229
127-13_k141_921337	7534	49.67	Low-quality	5.21	HMM-based (lower-bound)	no taxid assigned								Unknown	-	0.423915	0.40197	0.413677	0.441614	0.0200399	1.89921	0	0	0	0.65673	0	2.26499	4.06527	10.3246	18.5006	7.93109	27.2507	0	0.0132909	0	0	0	0	0.348495	0.258777	0	0	0	0	0	0	1.09916	0.0618778	0
127-13_k141_958857_1	7920	59.29	Low-quality	12.66	HMM-based (lower-bound)	taxid assigned	Viruses	Uroviricota	Caudoviricetes	NA	Kyanoviridae	no support	no support	Temperate	CheckV-based	2.35232	9.84627	9.76634	9.91414	6.97713	1.51988	7.72139	3.09543	1.75857	8.40253	12.963	22.729	12.8418	12.793	12.2949	7.7196	54.5149	4.02932	11.3915	3.39393	7.22076	9.24997	4.40414	5.16604	0.615412	8.25488	4.29229	3.46211	10.3472	2.51283	6.42016	5.70527	2.76652	10.8867
127-13_k141_973744	19599	58.04	Low-quality	29.39	HMM-based (lower-bound)	taxid assigned	Viruses	Uroviricota	Caudoviricetes	no support	no support	no support	no support	Lytic	VIBRANT-based	0	1.1589	1.32999	1.35808	0.169477	0.0115884	0	0	0.00446944	0	0.280627	1.33163	0.678162	1.45524	0.0429899	0.0212211	26.5428	0	0.158383	0.094979	0.0170307	0	0	1.03822	0.0870412	0.288503	0.123895	0.559619	0.0429589	0	0.27693	0.0183706	0.392474	1.22979
127-13_k141_983388	5591	47.63	Low-quality	9.26	HMM-based (lower-bound)	taxid assigned	Viruses	Uroviricota	Caudoviricetes	no support	no support	no support	no support	Lytic	VIBRANT-based	0.190412	0	0.101353	0.119017	0.243038	0.670274	0	0	0	0.22124	0.409885	1.07722	0.689062	0.285386	0	0.148779	73.3077	0.968284	5.80278	0.812385	1.35321	4.03557	20.5636	0	0.0871769	0.126417	0	0.0445845	0	0	0	0.0643974	0.333527	0.0888861
127-13_k141_984344	5407	60.16	Low-quality	35.33	AAI-based (medium-confidence)	taxid assigned	Viruses	Uroviricota	Caudoviricetes	no support	no support	no support	no support	Lytic	VIBRANT-based	0.886012	5.67098	7.96492	6.89176	5.05409	7.41389	6.05836	1.26504	0.81003	2.69947	8.05284	11.3244	2.95692	4.57402	12.1323	20.5123	26.9566	0.790448	1.92601	0.151481	0.246928	6.38815	5.88736	6.51494	0	10.5229	7.10373	3.31932	5.60575	26.443	1.53212	8.49007	5.25937	1.01102
127-13_k141_998306	7505	31.78	Low-quality	9.37	AAI-based (high-confidence)	taxid assigned	Viruses	Uroviricota	Caudoviricetes	NA	NA	NA	Rhizobium phage RHEph10	Lytic	VIBRANT-based	4.39738	2.1185	1.32133	0.576317	0.543168	0	0.0948862	0	0	2.99967	0.977127	1.51583	1.25766	0.372057	0	0	17.7373	1.06303	1.53436	1.92474	1.4232	1.89291	1.48906	0.0728837	0.746858	0.56506	1.29418	0.664282	0.710508	0	0.456753	0.0959482	2.3915	0.26487
127-13_k141_999917	7056	45.14	Low-quality	18.84	AAI-based (medium-confidence)	taxid assigned	Viruses	Uroviricota	Caudoviricetes	NA	NA	NA	Pelagibacter phage HTVC010P	Unknown	-	0	0.0536502	0	0	0	0	0	0	0	0.070122	0.389739	0.616463	0.491396	0.537066	1.75704	0.491205	61.9881	0	0.0851478	0.27437	0.0157684	0.0394776	0.0719916	0.0465129	0.103615	0.0500848	0.344134	0.282621	0	0	0.161939	0.229621	0.198209	0.211294
127-13_vRhyme_bin_10	19195	58.83	Low-quality	20.93	AAI-based (medium-confidence)	taxid assigned	Viruses	Uroviricota	Caudoviricetes	no support	no support	no support	no support	Temperate	eggnog-mapper-based	0	0	0	3.44744	3.70764	4.12844	3.54436	4.80387	0	0	0	3.56431	3.79184	5.80294	6.85879	16.6349	23.4661	0	3.72898	0	0	0	0	0	0	0	0	0	0	0	0	6.53256	3.61774	4.4042
127-13_vRhyme_bin_100	13552	52.22	Low-quality	20.97	HMM-based (lower-bound)	taxid assigned	Viruses	Uroviricota	Caudoviricetes	no support	no support	no support	no support	Lytic	VIBRANT-based	0	0	0	0	0	0	0	0	0	0	0	0	0	0	0	0	15.3832	0	0	0	0	0	0	0	0	0	0	0	0	0	0	0	0	0
127-13_vRhyme_bin_101	36809	46.92	Low-quality	40.15	HMM-based (lower-bound)	taxid assigned	Viruses	Uroviricota	Caudoviricetes	no support	no support	no support	no support	Temperate	eggnog-mapper-based	2.3638	3.56839	3.98483	5.91018	5.39888	7.22566	4.03417	0	4.46152	2.00632	3.91191	6.03424	6.18332	9.53097	6.86373	10.9078	22.0257	0	4.74173	2.46733	2.79459	5.91095	8.80411	5.13481	2.66589	5.77163	4.93286	6.02972	7.65346	5.73851	3.95244	7.99983	7.05616	7.11142
127-13_vRhyme_bin_102	9343	50.18	Low-quality	27.42	AAI-based (medium-confidence)	taxid assigned	Viruses	Uroviricota	Caudoviricetes	no support	no support	no support	no support	Lytic	VIBRANT-based	2.8187	1.6938	1.58851	1.7121	1.55635	3.09053	7.67797	0	3.32567	0.859829	0.756723	2.57845	2.62544	4.19809	3.90898	7.39857	16.5153	0	2.29297	1.1294	1.52104	2.57746	1.35923	2.5134	1.49638	1.40261	1.44251	1.5097	1.36155	0	1.64947	2.39296	1.16316	2.03497
127-13_vRhyme_bin_103	15697	62.79	Medium-quality	53.3	AAI-based (medium-confidence)	taxid assigned	Viruses	Uroviricota	Caudoviricetes	NA	NA	NA	Pelagibacter phage HTVC010P	Lytic	VIBRANT-based	0.312516	0.36546	0.472747	0.450531	0.911294	0	0	0	0	0.242421	0.495449	1.25847	1.30651	2.14761	2.21783	2.28143	11.1791	0	0.575131	0.384795	0	0	0	0.388097	1.07551	0.471442	0.669301	0.475722	0.877941	0	0.684543	0.43591	0.81694	0.612825
127-13_vRhyme_bin_104	19213	60.35	Low-quality	46.05	HMM-based (lower-bound)	taxid assigned	Viruses	Uroviricota	Caudoviricetes	no support	no support	no support	no support	Lytic	VIBRANT-based	2.84889	3.08877	4.28144	4.90778	3.93799	2.98906	2.25214	0	2.25681	1.90722	3.98649	5.55879	4.70222	6.48467	5.23968	11.9421	15.225	0	3.2034	2.1817	0	0	0	6.38215	4.28363	5.48061	6.24698	7.02834	8.19351	4.58678	5.2542	7.07307	6.15967	6.63251
127-13_vRhyme_bin_105	4760	49.31	Low-quality	11.94	HMM-based (lower-bound)	taxid assigned	Viruses	Uroviricota	Caudoviricetes	no support	no support	no support	no support	Lytic	VIBRANT-based	0	0	0	0	0	0	0	0	0	0	0	0	0	0	0	0	9.88014	0	0	0	0	0	0	0	0	0	0	0	0	0	0	0	0	0
127-13_vRhyme_bin_106	20779	34.03	Low-quality	19.59	HMM-based (lower-bound)	taxid assigned	Viruses	Uroviricota	Caudoviricetes	no support	no support	no support	no support	Temperate	eggnog-mapper-based	0	0	0	0	0.381189	0.540406	1.36989	3.21756	0.933534	0	0	0	0	0	0.487598	3.13027	14.4805	0	0	0	0	0	0	1.62376	0	0	0	0	0.267839	0	0	0.114871	0	0.245088
127-13_vRhyme_bin_107	35851	36.37	Low-quality	44.86	AAI-based (medium-confidence)	taxid assigned	Viruses	Uroviricota	Caudoviricetes	no support	no support	no support	no support	Lytic	VIBRANT-based	0	0	0	0	0	0.623449	0	0	0	0	0	0	0	0.178766	0.445273	0.696909	15.8927	0	0	0	0	0	0	0	0	0	0	0	0	0	0	0	0	0
127-13_vRhyme_bin_108	32599	60.13	Low-quality	41.1	HMM-based (lower-bound)	taxid assigned	Viruses	Uroviricota	Caudoviricetes	no support	no support	no support	no support	Temperate	eggnog-mapper-based	1.40186	2.41511	3.06582	2.97	7.2856	14.8742	11.3352	2.62479	11.2924	2.27408	3.73756	3.95608	3.3059	5.30425	8.39343	24.4594	58.8623	0	9.53011	11.9185	12.2498	4.50354	3.80004	7.14919	1.8854	4.26585	4.65841	5.09995	6.01191	5.82578	4.6407	9.97751	5.09716	4.5721
127-13_vRhyme_bin_109	26891	60.34	Low-quality	26.3	AAI-based (medium-confidence)	taxid assigned	Viruses	Uroviricota	Caudoviricetes	no support	no support	no support	no support	Temperate	eggnog-mapper-based	0	0.84596	1.25061	1.41512	5.79426	6.74887	4.71915	0	1.47861	0.759949	1.40222	1.34976	0.902214	1.48242	5.001	33.5721	34.7154	0	1.44146	0.589952	0	0	1.28755	2.80565	0	1.2441	1.03	1.37689	1.33047	9.75524	1.04103	2.05633	1.45486	1.19101
127-13_vRhyme_bin_11	7360	58.83	Low-quality	9.14	AAI-based (medium-confidence)	taxid assigned	Viruses	Uroviricota	Caudoviricetes	NA	NA	Delepquintavirus	Delepquintavirus DLP5	Lytic	VIBRANT-based	0	0	0	0	0.481874	1.10431	0.766321	5.167	2.89795	0	0	0	0	0.539884	4.14582	17.9013	18.2886	0	0	0	0	0	0	3.24718	0	0	0	0	0	0	0	0.216206	0	0
127-13_vRhyme_bin_110	10571	60.68	Low-quality	20.22	HMM-based (lower-bound)	taxid assigned	Viruses	Uroviricota	Caudoviricetes	no support	no support	no support	no support	Temperate	eggnog-mapper-based	105.537	105.148	144.012	153.249	135.364	113.763	168.576	81.9783	108.93	134.124	206.196	162.821	116.035	151.678	108.495	214.451	202.212	10.3803	164.866	91.9174	86.1517	233.2	299.856	213.71	130.034	112.489	113.129	130.616	132.322	172.263	125.817	155.387	161.186	147.247
127-13_vRhyme_bin_111	81561	58.28	Medium-quality	85.64	HMM-based (lower-bound)	taxid assigned	Viruses	Uroviricota	Caudoviricetes	no support	no support	no support	no support	Temperate	VIBRANT-based/eggnog-mapper-based	0	4.49662	5.41836	6.39575	7.63577	7.83974	5.94385	0	5.42066	3.67198	4.6694	6.02156	5.34449	7.85	6.65968	23.6255	47.7415	0	5.19004	3.33611	4.82372	8.3759	5.31445	5.36443	0	5.28705	5.1889	5.68792	6.94223	8.54509	4.43253	8.11627	5.07653	5.97484
127-13_vRhyme_bin_113	59008	61.25	Medium-quality	59.43	HMM-based (lower-bound)	taxid assigned	Viruses	Uroviricota	Caudoviricetes	no support	no support	no support	no support	Temperate	VIBRANT-based/eggnog-mapper-based	0.980104	1.20014	1.66696	2.16012	2.58445	6.86523	16.8135	3.50476	3.84068	1.12256	1.67741	2.70539	2.16935	3.79706	2.91095	10.7773	37.6079	0	1.34294	2.22728	1.71547	1.75412	1.65876	3.93634	1.22488	1.91251	2.01423	2.01072	2.27033	4.04275	1.91443	2.8302	2.38682	2.2938
127-13_vRhyme_bin_114	4386	45.51	Low-quality	12.03	AAI-based (medium-confidence)	taxid assigned	Viruses	Uroviricota	Caudoviricetes	no support	no support	no support	no support	Lytic	VIBRANT-based	0.588662	0	0	0	0	0	0	0	7.62463	0.706932	1.61196	7.14036	2.93387	1.40278	2.65922	0.873464	12.2197	0	0.16336	0	0	1.63751	0	4.28558	0	0.808468	0.725864	0.520225	0	0	0	2.08615	0.520326	0.412844
127-13_vRhyme_bin_115	10774	49.44	Low-quality	12.91	HMM-based (lower-bound)	taxid assigned	Viruses	Uroviricota	Caudoviricetes	no support	no support	no support	no support	Temperate	eggnog-mapper-based	1.1982	1.04654	2.08094	2.45366	2.76512	2.37234	7.90148	3.81436	0	2.55083	3.32482	2.90678	3.50841	2.48649	1.91359	6.91061	20.957	0	5.16057	3.89732	4.59625	5.27411	7.89502	2.41638	1.95869	0.872883	0.994826	1.21292	1.09462	0	1.7847	0.753249	1.27092	1.84872
127-13_vRhyme_bin_116	4843	51.23	Low-quality	5.29	AAI-based (high-confidence)	taxid assigned	Viruses	Uroviricota	Caudoviricetes	no support	no support	no support	no support	Lytic	VIBRANT-based	0.266557	0.408455	0.423815	0.695357	1.07406	5.65303	0.491312	0	3.09916	1.54236	0.437956	1.95655	2.85076	5.4257	26.0168	30.3519	18.7437	0	0.355067	0.586027	1.33174	0.959582	0.445277	2.45127	0	0	0.394422	0.428304	0.601945	0	0.291937	0.673573	0.471226	0.537462
127-13_vRhyme_bin_117	7589	36.91	Medium-quality	59.54	AAI-based (medium-confidence)	no taxid assigned								Unknown	-	1.63302	0	0.873801	0	0	0	0	0	0	1.2257	0	0.48674	0.847802	0.371582	0.163002	0	10.1446	0	1.6711	2.24388	3.64434	2.00411	1.21556	0.521435	0	0.507877	0	0.286993	0	0	0	0	0.501197	0
127-13_vRhyme_bin_118	4684	38.92	Low-quality	3.96	AAI-based (medium-confidence)	taxid assigned	Viruses	Uroviricota	Caudoviricetes	no support	no support	no support	no support	Lytic	VIBRANT-based	596.41	186.919	143.764	97.4552	41.7201	108.451	97.5906	183.767	195.972	318.942	286.536	330.67	247.278	167.995	15.9589	18.7227	159.771	2.69119	41.9587	11.8543	1.16691	27.5098	21.3826	86.5615	74.7884	158.483	129.82	134.514	118.959	95.4421	107.759	161.777	153.707	231.174
127-13_vRhyme_bin_119	27052	33.9	Low-quality	26.63	AAI-based (medium-confidence)	taxid assigned	Viruses	Uroviricota	Caudoviricetes	no support	no support	no support	no support	Lytic	VIBRANT-based	0	0	0	0	0	0	0	57.2892	48.7601	0	0	0.314652	0.500449	0.833931	1.75724	0	55.7164	0	0	0	0	0	0	0	0	0	0	0	1.61645	0	0	3.53819	0.337446	0
127-13_vRhyme_bin_12	12858	32.84	Low-quality	12.8	AAI-based (medium-confidence)	taxid assigned	Viruses	Uroviricota	Caudoviricetes	no support	no support	no support	no support	Temperate	eggnog-mapper-based	0	0	0	0	0.73554	1.21433	4.81141	1.25619	4.31426	0	0	0	0	0	0.61847	2.34472	13.5325	0	0	0	0	0	0	2.02878	0	0	0	0	0	0	0	0	0	0
127-13_vRhyme_bin_120	8690	64.56	Low-quality	20.04	HMM-based (lower-bound)	taxid assigned	Viruses	Uroviricota	Caudoviricetes	no support	no support	no support	no support	Lytic	VIBRANT-based	12.9539	40.4735	58.7581	100.486	42.9482	16.7861	1.06482	0	0	27.052	48.6796	41.9712	34.3663	97.0413	40.9494	74.3892	92.2858	0	11.7162	9.9654	0	17.9881	3.61205	0	4.28008	25.6538	22.4455	38.5138	73.6201	0	33.8901	19.3553	43.5195	31.6852
127-13_vRhyme_bin_121	6572	57.38	Low-quality	4.97	HMM-based (lower-bound)	taxid assigned	Viruses	Uroviricota	Caudoviricetes	NA	NA	Pbunavirus	no support	Lytic	VIBRANT-based	0	0	0	0	0	0	0	0	0	0	0	0	0	0	0	0	10.3407	0	0	0	0	0	0	3.7316	0	0	0	0	0.50407	0	0	0.41162	0	0
127-13_vRhyme_bin_122	10385	63.83	Low-quality	23.8	AAI-based (medium-confidence)	taxid assigned	Viruses	Uroviricota	Caudoviricetes	no support	no support	no support	no support	Temperate	eggnog-mapper-based	0.546954	1.18098	1.20107	1.60517	0.751324	1.87422	6.69544	8.96778	3.00044	1.68282	1.58852	3.29403	1.40688	1.95015	1.6733	2.45398	16.5811	5.69104	1.76623	1.80092	1.6	4.1902	2.11114	2.74755	1.70185	1.92992	2.0744	1.99738	2.05432	6.77555	1.9877	3.01094	3.54746	3.26926
127-13_vRhyme_bin_123	8841	48.24	Low-quality	17	HMM-based (lower-bound)	taxid assigned	Viruses	Uroviricota	Caudoviricetes	no support	no support	no support	no support	Temperate	VIBRANT-based/eggnog-mapper-based	0	1.38723	1.41083	0.971318	2.05925	2.83055	0	0	4.15983	1.32312	2.45238	2.50687	2.50161	3.3056	2.1854	7.5549	14.8351	0	5.54329	0	1.79287	6.45114	9.41793	1.60191	0	1.83101	1.75248	1.39599	1.30397	0	1.26337	1.77288	1.79464	1.7921
127-13_vRhyme_bin_124	5153	54.59	Low-quality	9.32	HMM-based (lower-bound)	taxid assigned	Viruses	Uroviricota	Caudoviricetes	NA	NA	Magiavirus	Magiavirus magia	Lytic	VIBRANT-based	1.95407	2.64879	2.88015	1.76452	6.5155	13.988	11.0137	4.99935	58.2885	0.656409	0.96042	1.18434	1.09251	1.6666	2.21768	5.99611	14.2554	0	1.93271	1.59583	2.1214	2.41861	2.32494	6.00202	6.09172	3.44065	3.4804	3.48195	6.48021	5.88622	1.9755	5.07985	2.04567	2.06444
127-13_vRhyme_bin_125	9960	54.31	Low-quality	21.69	HMM-based (lower-bound)	taxid assigned	Viruses	Uroviricota	Caudoviricetes	no support	no support	no support	no support	Temperate	eggnog-mapper-based	0.570293	1.03277	1.01454	1.23412	2.44511	5.28277	4.3621	0	4.07141	1.28767	1.77461	3.07984	2.13981	2.03336	3.80877	3.57882	23.2466	0	2.74081	3.1564	1.88778	3.47823	3.12742	4.84087	3.81378	1.16093	1.42774	1.21833	2.72737	8.3267	1.05045	2.67609	1.05837	2.49976
127-13_vRhyme_bin_126	10650	55.36	Low-quality	26.16	HMM-based (lower-bound)	taxid assigned	Viruses	Uroviricota	Caudoviricetes	no support	no support	no support	no support	Lytic	VIBRANT-based	0.751531	0.464354	0.845032	0.474312	0.699328	0	1.2495	0	1.12086	1.13808	2.85458	1.55325	1.52291	0.589743	1.02878	7.31169	16.053	0	3.53202	1.66728	2.17605	4.99833	4.3422	4.79613	0.743061	0.535618	1.18577	0.457705	0.27373	2.01416	1.07532	0.649958	1.2449	1.7321
127-13_vRhyme_bin_127	19251	49.39	Low-quality	15.58	HMM-based (lower-bound)	taxid assigned	Viruses	Uroviricota	Caudoviricetes	no support	no support	no support	no support	Lytic	VIBRANT-based	12.0839	13.0911	13.3357	15.0529	11.5389	6.16076	5.93281	0	4.68252	9.59051	10.3444	20.2224	17.2121	16.426	7.77516	8.52686	26.037	0	4.96868	1.89388	1.49911	4.04899	1.50603	4.24096	10.3591	8.16064	7.99865	7.59631	8.03967	0	8.90864	6.64581	6.86444	8.50648
127-13_vRhyme_bin_128	11778	32.21	Low-quality	10.58	HMM-based (lower-bound)	taxid assigned	Viruses	Uroviricota	Caudoviricetes	no support	no support	no support	no support	Lytic	VIBRANT-based	0	0	0.415564	0.614737	0	0	2.68616	2.83824	3.77087	0	0	0	0.216232	0.348253	0.650174	9.93484	11.8257	0	0	0	0	0	0	0	0	0	0	0	0	0	0	0	0	0
127-13_vRhyme_bin_129	6554	62.11	Low-quality	15.54	AAI-based (medium-confidence)	taxid assigned	Viruses	Uroviricota	Caudoviricetes	NA	Assiduviridae	no support	no support	Unknown	-	0.472726	2.17313	2.33675	3.39125	3.95028	2.28443	2.28587	0	0.924071	1.07519	2.66089	2.1319	1.22711	3.75501	3.05584	8.23426	22.4663	0	0.535677	1.14366	1.11751	0.547919	0.40215	11.2573	0.684219	2.91688	4.01558	4.58911	3.88189	7.12957	4.0556	5.91205	7.03047	4.33413
127-13_vRhyme_bin_130	14197	50.48	Low-quality	24.32	AAI-based (high-confidence)	taxid assigned	Viruses	Uroviricota	Caudoviricetes	no support	no support	no support	no support	Lytic	VIBRANT-based	0	0	0.300272	0.355809	0.957615	2.19206	2.45194	23.9352	13.1935	0.287889	0	0	0.443751	5.22755	17.5883	29.3488	31.126	0	0	0	0	0	0	1.21029	0	0	0	0.379878	1.54939	2.88714	0	0.38109	0.206677	0.358716
127-13_vRhyme_bin_131	10400	54.48	Low-quality	17.08	HMM-based (lower-bound)	taxid assigned	Viruses	Uroviricota	Caudoviricetes	no support	no support	no support	no support	Lytic	VIBRANT-based	0.372386	0.627682	2.56567	0.437142	2.3985	2.65303	1.11853	0	3.03831	0.745337	0.929079	0.71036	0.927977	4.05489	6.06616	12.2122	14.0081	0	2.31483	3.1838	2.53318	2.62017	2.55736	0	0.760923	0.622615	0.469383	0.837689	1.19769	0	0.5166	0.191259	1.07629	0.446154
127-13_vRhyme_bin_132	7515	51.43	Low-quality	14.06	HMM-based (lower-bound)	taxid assigned	Viruses	Uroviricota	Caudoviricetes	no support	no support	no support	no support	Lytic	VIBRANT-based	16.4566	22.7165	19.2238	21.913	30.8488	34.7514	24.1689	30.0905	21.8178	26.5932	26.1227	26.9488	26.8082	23.7084	13.2391	25.5334	52.0851	0	17.0567	5.59714	5.99309	0	3.69855	15.5962	12.812	17.602	17.2986	18.645	22.0233	25.0714	14.8817	17.4162	13.3185	16.4448
127-13_vRhyme_bin_133	22719	46.26	Low-quality	32.36	HMM-based (lower-bound)	taxid assigned	Viruses	Uroviricota	Caudoviricetes	no support	no support	no support	no support	Temperate	VIBRANT-based/eggnog-mapper-based	3.10248	10.5616	8.41594	16.7647	24.4463	54.5993	38.9024	11.5912	31.9236	7.82257	9.07655	14.216	15.4874	19.0189	12.7021	27.0058	28.5255	0	2.85412	0.387582	0	1.72941	2.75794	13.3843	4.85333	12.242	11.6869	11.9468	12.8958	13.1102	11.6499	19.286	18.66	16.4185
127-13_vRhyme_bin_134	18497	62.56	Low-quality	29.38	HMM-based (lower-bound)	taxid assigned	Viruses	Uroviricota	Caudoviricetes	no support	no support	no support	no support	Temperate	eggnog-mapper-based	5.29021	6.70541	6.92257	7.78318	8.11694	7.44681	6.08412	0	3.40236	5.70695	7.87389	7.13715	6.85532	10.1867	7.77046	20.8196	21.3609	0	5.6438	2.26615	3.12635	7.9827	5.29167	10.5729	5.24807	9.05174	11.0155	9.84601	8.79723	7.9184	7.29207	9.08465	7.03263	10.5174
127-13_vRhyme_bin_135	14245	52.79	Low-quality	41.04	AAI-based (medium-confidence)	taxid assigned	Viruses	Uroviricota	Caudoviricetes	NA	Autographiviridae	no support	no support	Temperate	eggnog-mapper-based	0	0	0	0	0	0	0	0	0	0	0	0	0	0.125974	1.09996	1.60778	10.6707	0	2.79657	1.37422	0	0	0	0	0	0	0	0	0	0	0	0	0	0
127-13_vRhyme_bin_136	32306	53.07	Low-quality	44.86	HMM-based (lower-bound)	taxid assigned	Viruses	Uroviricota	Caudoviricetes	no support	no support	no support	no support	Temperate	eggnog-mapper-based	0	0.606193	0.376318	0.307511	1.34299	4.15779	2.64059	5.50287	3.62983	0.488605	0.481463	1.08872	1.85465	6.99497	7.4667	16.4395	33.3298	0	1.1067	0	0	1.00042	0	1.16849	0	0.481994	0.666831	0.62602	2.03855	0	0.415761	0.398976	0.346481	0.749661
127-13_vRhyme_bin_137	13494	51.57	Low-quality	12.23	HMM-based (lower-bound)	taxid assigned	Viruses	Uroviricota	Caudoviricetes	no support	no support	no support	no support	Temperate	eggnog-mapper-based	1.07148	1.97903	2.46882	2.5206	3.47808	7.30712	12.8853	5.86372	0	3.25865	5.50138	8.79544	6.53617	6.63027	3.82403	5.45591	38.6354	0	8.48495	14.5178	16.0563	12.5078	15.7235	3.73899	4.86756	0.879738	0.715654	0.599502	0.638295	0	1.35161	0.996464	1.07111	2.19733
127-13_vRhyme_bin_138	12348	56.39	Low-quality	33.31	AAI-based (medium-confidence)	no taxid assigned								Temperate	eggnog-mapper-based	0.920007	1.26558	1.63667	1.82726	2.30733	3.16986	3.3615	2.58304	2.84332	1.35823	2.17576	1.87292	1.5306	2.60552	2.09901	5.84761	20.1667	0	1.381	1.34371	1.87682	2.874	1.98897	4.11974	1.96537	3.09641	3.84161	3.3765	3.63791	7.59051	3.83577	4.7295	6.56549	3.64772
127-13_vRhyme_bin_139	11068	55.45	Low-quality	25.37	HMM-based (lower-bound)	taxid assigned	Viruses	Uroviricota	Caudoviricetes	no support	no support	no support	no support	Lytic	VIBRANT-based	0	0	0	0	0.405886	1.11118	0	0	0	0	0	0	0	0	0.457707	0.248314	14.186	0	0	0	0	0	0	0	0	0	0	0	0.490867	0	0	0.186904	0	0
127-13_vRhyme_bin_14	7467	63.68	Low-quality	21.78	HMM-based (lower-bound)	taxid assigned	Viruses	Uroviricota	Caudoviricetes	NA	NA	Casadabanvirus	no support	Lytic	VIBRANT-based	0.656965	1.616	1.77616	4.059	11.3042	31.7666	17.8213	8.35135	13.0831	1.28347	1.13621	1.87123	1.74126	3.45038	2.27987	7.68474	14.0256	0	0.623707	0.409327	0.907671	0	0.529468	4.89511	3.49737	6.5864	5.98327	5.88921	7.52434	40.8772	2.82127	6.85142	3.01265	3.34951
127-13_vRhyme_bin_140	20534	59.47	Low-quality	36.29	HMM-based (lower-bound)	taxid assigned	Viruses	Uroviricota	Caudoviricetes	no support	no support	no support	no support	Temperate	VIBRANT-based/eggnog-mapper-based	0.452651	1.33906	1.70698	2.51743	2.14746	5.29667	4.49776	3.5447	3.9283	0.988354	2.01995	2.65143	1.66458	3.10241	2.95189	5.88099	15.9483	0	1.83887	1.81453	1.13926	3.60055	4.19496	2.06406	0.501007	2.82304	2.94064	2.67694	2.58773	5.05024	2.44432	5.19214	3.96929	4.05087
127-13_vRhyme_bin_141	5981	50.73	Low-quality	6.24	AAI-based (high-confidence)	taxid assigned	Viruses	Uroviricota	Caudoviricetes	no support	no support	no support	no support	Lytic	VIBRANT-based	0.777022	1.05836	1.4783	1.63285	2.25331	2.25296	1.65026	1.7605	6.69197	1.27246	1.3003	2.30929	2.06183	3.51469	8.00709	15.7209	22.0113	0	0.934402	0.255513	0.420375	1.23614	0.681047	3.08177	0.74977	0.850635	0.940383	0.728304	0.886207	2.03311	1.0874	1.90229	0.890322	1.05962
127-13_vRhyme_bin_142	10644	48.65	Low-quality	19.76	HMM-based (lower-bound)	taxid assigned	Viruses	Uroviricota	Caudoviricetes	no support	no support	no support	no support	Lytic	VIBRANT-based	2.54694	2.32308	2.23985	2.7051	2.83221	2.55202	4.00727	0	2.87795	2.30392	3.34329	3.33458	3.57644	2.82996	2.13619	3.67747	18.491	0	3.41957	1.19647	1.71512	2.42119	4.41218	1.53602	2.75088	2.08574	2.44267	2.23135	2.10393	1.92544	2.40424	2.42937	1.78673	1.99888
127-13_vRhyme_bin_143	15546	60.14	Low-quality	30.34	HMM-based (lower-bound)	taxid assigned	Viruses	Uroviricota	Caudoviricetes	no support	no support	no support	no support	Temperate	eggnog-mapper-based	0	0	0	0	0	0	0	0	0	0	0	0	0	0	2.26211	1.09822	26.3344	0	0	0	0	0	0	0.720097	0	0	0	0.360257	0	0	0	0	0	0
127-13_vRhyme_bin_145	12925	56.88	Low-quality	11.64	HMM-based (lower-bound)	taxid assigned	Viruses	Uroviricota	Caudoviricetes	no support	no support	no support	no support	Temperate	VIBRANT-based	3.61562	4.62206	5.11836	4.29908	6.53066	7.06616	18.1231	4.43716	2.03729	4.9723	6.21764	10.9347	7.00021	8.32047	4.72158	6.08916	32.189	0	8.96381	13.2933	17.2622	13.7121	20.4385	4.22587	3.36749	2.13514	2.12653	1.27586	1.09699	1.32137	2.42843	3.7612	1.58912	3.24846
127-13_vRhyme_bin_146	5808	48.14	Low-quality	11.53	AAI-based (medium-confidence)	taxid assigned	Viruses	Uroviricota	Caudoviricetes	NA	NA	Jilinvirus	no support	Unknown	-	1.37807	2.8269	3.23495	4.84153	4.25412	2.83563	0	2.78102	0	2.0626	1.98825	7.54901	6.02354	8.07739	7.27195	9.43529	21.1266	0	3.94763	3.50832	4.7995	1.92763	4.14612	16.6209	1.95297	12.6618	11.0726	10.6607	8.71536	11.0564	10.5893	12.9182	10.7776	11.1456
127-13_vRhyme_bin_147	14931	34.21	Low-quality	12.28	HMM-based (lower-bound)	taxid assigned	Viruses	Uroviricota	Caudoviricetes	no support	no support	no support	no support	Lytic	VIBRANT-based	0	0	0	0	0	0	0	0	0	0	0	0	0	0	0	1.9634	11.5107	0	0	0	0	0	0	0	0	0	0	0	0	0	0	0	0	0
127-13_vRhyme_bin_148	11475	62.03	Low-quality	25.99	AAI-based (medium-confidence)	taxid assigned	Viruses	Uroviricota	Caudoviricetes	NA	NA	Jacevirus	Jacevirus jace	Unknown	-	0	0	0	0	0	0	0.299516	0	0	0	0	0	0	0	0.154002	1.93057	18.003	0	0	0	0	0	0	0.408377	0	0	0	0	0	2.10748	0	0	0	0
127-13_vRhyme_bin_149	16234	63.65	Low-quality	33.1	HMM-based (lower-bound)	taxid assigned	Viruses	Uroviricota	Caudoviricetes	no support	no support	no support	no support	Temperate	eggnog-mapper-based	0	1.32819	1.56584	1.31726	1.15059	3.19501	2.53513	2.73298	0	1.3196	2.09045	1.18716	1.25504	0.931693	0.555167	1.48261	23.6864	0	1.24021	0	0	0	0	2.39909	2.84358	2.45018	2.6344	3.17518	4.2445	17.0513	1.0451	2.39662	1.80744	1.48487
127-13_vRhyme_bin_15	102037	35.77	Medium-quality	53.61	HMM-based (lower-bound)	taxid assigned	Viruses	Uroviricota	Caudoviricetes	no support	no support	no support	no support	Temperate	VIBRANT-based/eggnog-mapper-based	6.27522	4.58686	3.6858	3.90931	3.11083	0	0	0	10.9135	3.7307	3.86403	4.89505	3.24209	3.31511	3.2346	7.4854	33.0445	0	2.37902	1.67744	1.79449	0	2.47858	9.42039	8.283	4.23062	3.78674	3.35322	2.83754	0	0	2.88899	3.07904	0
127-13_vRhyme_bin_150	10398	59.66	Low-quality	26.66	AAI-based (medium-confidence)	taxid assigned	Viruses	Uroviricota	Caudoviricetes	no support	no support	no support	no support	Lytic	VIBRANT-based	2.18508	4.75608	6.84817	8.46924	8.04958	6.37673	3.78002	0	3.93368	2.98192	2.99176	9.26735	8.98506	13.4244	11.5965	27.4166	35.2678	0	6.31188	6.79574	9.23055	6.80564	3.77917	5.5383	2.5369	8.55518	8.78731	8.69768	14.4132	12.2859	6.51313	15.2731	8.14165	10.1765
127-13_vRhyme_bin_151	39828	31.96	Medium-quality	53.97	AAI-based (medium-confidence)	taxid assigned	Viruses	Uroviricota	Caudoviricetes	no support	no support	no support	no support	Unknown	-	0.661221	0.263237	0.218033	0.333988	0.635207	1.14119	4.047	1.9918	2.82969	0.240627	0.970415	0.814549	1.13081	2.69051	1.29265	6.71023	21.4484	0	0.545089	0.95561	1.05396	0	0.436166	2.53621	0	0.340641	0.306416	0.239572	0	0	0	0.229734	0.226472	0.258576
127-13_vRhyme_bin_152	19384	49.83	Low-quality	45.06	AAI-based (high-confidence)	taxid assigned	Viruses	Uroviricota	Caudoviricetes	no support	no support	no support	no support	Temperate	eggnog-mapper-based	0	0	0	0	0.341534	0	0	0	0	0	0	0	0	0	0	0	20.7646	0	0.288313	0	0	0	0	0	0	0	0	0	0	0	0	0	0	0
127-13_vRhyme_bin_153	30469	61.23	Medium-quality	71.46	HMM-based (lower-bound)	taxid assigned	Viruses	Uroviricota	Caudoviricetes	no support	no support	no support	no support	Temperate	eggnog-mapper-based	1.99134	4.27195	5.49282	6.0513	3.49976	1.83218	0.861919	0	0	3.71433	4.64856	4.52782	2.9959	6.05788	4.19913	5.87127	17.178	0	3.18871	1.29213	0.875416	3.32086	3.17706	4.97286	1.93929	4.18963	4.5905	5.17055	5.4928	4.49317	4.94656	4.89097	6.45573	5.99859
127-13_vRhyme_bin_154	8953	58.11	Low-quality	24.4	AAI-based (medium-confidence)	taxid assigned	Viruses	Uroviricota	Caudoviricetes	no support	no support	no support	no support	Lytic	VIBRANT-based	3.14335	5.32485	5.18473	6.63894	8.5433	17.3084	9.10504	20.5074	6.77442	4.39197	7.97583	10.8707	9.94117	16.6935	13.7708	31.2648	46.8272	0	5.8981	3.95847	5.3968	7.00748	4.75042	11.9222	5.74538	6.33698	5.83175	5.87322	8.65837	10.9877	5.22713	9.73997	6.42114	9.25288
127-13_vRhyme_bin_155	9831	63.21	Low-quality	29.2	AAI-based (medium-confidence)	taxid assigned	Viruses	Uroviricota	Caudoviricetes	no support	no support	no support	no support	Lytic	VIBRANT-based	0	0.664011	1.46148	1.81552	2.53732	0.761476	5.71019	0	1.64279	1.01785	1.39038	1.48661	1.44526	3.44209	2.4986	4.52376	15.6037	0	1.60339	1.02152	1.86807	1.11732	0.292473	2.11853	1.85142	1.22321	1.43568	2.40533	1.91399	1.8623	1.43816	1.73193	1.5697	1.76128
127-13_vRhyme_bin_156	4829	53.37	Low-quality	5.68	HMM-based (lower-bound)	taxid assigned	Viruses	Uroviricota	Caudoviricetes	no support	no support	no support	no support	Temperate	eggnog-mapper-based	0	1.4747	3.59653	4.04476	3.69666	7.41897	1.13147	0	3.63526	0.466967	1.07366	4.68939	4.71878	10.936	9.17315	23.6966	20.5487	0	0.979264	0.195909	1.06396	0	0.620233	14.416	0	5.33166	4.68086	6.14251	7.38149	11.6852	6.38268	11.0391	5.04099	7.12444
127-13_vRhyme_bin_157	15297	50.48	Low-quality	14.07	AAI-based (medium-confidence)	taxid assigned	Viruses	Uroviricota	Caudoviricetes	no support	no support	no support	no support	Lytic	VIBRANT-based	0	0	0.578002	0.363245	0.958308	3.74027	0.829592	3.81595	5.57155	0.866054	0	1.27038	1.44582	3.47743	17.8061	26.3835	17.6042	0	0.149885	0	0.471651	0.372848	0.211461	1.62362	0	0	0	0.1356	0	0	0	0.249661	0.220232	0.170159
127-13_vRhyme_bin_158	8242	56.71	Low-quality	33.02	AAI-based (high-confidence)	taxid assigned	Viruses	Uroviricota	Caudoviricetes	NA	NA	NA	Pelagibacter phage HTVC010P	Temperate	eggnog-mapper-based	3.8844	4.39215	5.80441	4.2085	4.77641	4.0224	3.16496	2.5675	5.20762	4.85634	6.86247	4.89097	4.47237	3.18814	2.67299	6.51753	23.8898	0	4.71172	2.11907	1.97622	7.35569	6.78822	6.87965	5.66492	3.53535	4.32623	3.88833	2.492	2.91759	5.23204	3.82277	3.74464	4.99808
127-13_vRhyme_bin_159	4920	66.48	Low-quality	10.85	HMM-based (lower-bound)	taxid assigned	Viruses	Uroviricota	Caudoviricetes	NA	NA	Tankvirus	Tankvirus tank	Lytic	VIBRANT-based	0	0.241238	0.192546	1.36895	1.03322	0	0	0	0	0.257811	0.191601	0.424358	0.572126	0.677368	0.347209	1.94665	12.0111	0	0	0	0	0	0	3.11138	0	0.908733	0.625512	1.62316	2.90876	0	1.06326	1.76269	0.419675	0.391037
127-13_vRhyme_bin_16	31717	36.9	Low-quality	9.23	AAI-based (medium-confidence)	taxid assigned	Viruses	Uroviricota	Caudoviricetes	no support	no support	no support	no support	Lytic	VIBRANT-based	0	0	0.159296	0.169883	0	0	0	0	1.62446	0.19996	1.22601	4.3851	4.03176	4.62328	3.42845	3.9676	23.2536	0	0	0	0	0	0	0	0.50733	1.40478	1.53911	0.899244	0	0	2.01043	0	0.904558	0.69222
127-13_vRhyme_bin_160	14330	48.94	Low-quality	31.02	AAI-based (medium-confidence)	taxid assigned	Viruses	Uroviricota	Caudoviricetes	NA	NA	Becedseptimavirus	Becedseptimavirus BCD7	Temperate	VIBRANT-based/eggnog-mapper-based	36.1246	29.6929	29.6714	31.9959	29.9138	19.8439	11.5309	3.12465	8.72833	24.4205	23.7149	29.8679	27.5752	27.4426	14.8107	19.3765	33.237	0	12.7249	5.45413	5.17209	12.2056	6.62142	11.758	34.8279	21.6249	20.2245	19.8164	19.3818	12.6809	20.3247	18.2003	17.268	20.4624
127-13_vRhyme_bin_161	13345	55.58	Low-quality	39.88	AAI-based (medium-confidence)	taxid assigned	Viruses	Uroviricota	Caudoviricetes	no support	no support	no support	no support	Lytic	VIBRANT-based	0	1.18585	1.4789	6.13211	16.1937	20.6916	18.4641	28.9642	18.6333	0.232342	0.494472	0.746152	1.24549	7.78006	9.40639	47.5046	69.8983	0	0.182546	0	0.294895	0	0	9.76203	0	5.78792	5.70169	6.80028	12.8389	34.0114	2.58509	13.9274	4.16942	6.25853
127-13_vRhyme_bin_162	4891	32.06	Low-quality	7.47	AAI-based (medium-confidence)	taxid assigned	Viruses	Uroviricota	Caudoviricetes	NA	NA	NA	Rhodothermus phage RM378	Lytic	VIBRANT-based	0	1.25378	1.22669	3.6148	15.8319	28.6656	1.76578	0	0	0	0	0	0	0.340692	0	1.3452	10.7063	0	0	0	0	0	0	9.02754	0	2.99453	2.16973	3.52004	9.42823	21.6216	2.13913	0	0	0
127-13_vRhyme_bin_163	7908	39.11	Low-quality	12.21	HMM-based (lower-bound)	taxid assigned	Viruses	Uroviricota	Caudoviricetes	NA	NA	NA	Vibrio phage douglas 12A4	Lytic	VIBRANT-based	0	0	0	0	0	0	0	0	0	0	0	0	0	0	0	1.51653	14.1879	0	0	0	0	0	0	0	0	0	0	0	0	0	0	0	0	0
127-13_vRhyme_bin_165	11031	50.97	Low-quality	19.78	AAI-based (medium-confidence)	taxid assigned	Viruses	Uroviricota	Caudoviricetes	Methanobavirales	Leisingerviridae	Psimunavirus	Psimunavirus psiM2	Lytic	VIBRANT-based	0	0.322787	0	0.503723	0.300077	1.24094	0	0	1.97333	0	0.299099	0.305744	0.546809	1.71974	0.939844	0.687041	14.494	0	2.05901	0.580544	0	0	0	0	0	0.18169	0	0.112824	0	0	0.192256	0	0	0.400114
127-13_vRhyme_bin_166	4853	64.52	Low-quality	7.37	HMM-based (lower-bound)	taxid assigned	Viruses	Uroviricota	Caudoviricetes	NA	NA	Harrisonburgvirus	Harrisonburgvirus persinger	Lytic	VIBRANT-based	0	0	0.81335	0.381659	0.535923	1.36627	7.97192	4.84496	1.5916	0.464658	0	1.15828	0.800987	1.24138	1.76001	5.31995	24.4553	1.63939	2.28841	2.08436	1.35152	2.52459	0.814659	1.44842	0	0.825974	0.371742	0.641133	0.464181	0.591225	0.437003	2.03295	1.50034	1.72566
127-13_vRhyme_bin_167	17893	63.53	Low-quality	31.55	HMM-based (lower-bound)	taxid assigned	Viruses	Uroviricota	Caudoviricetes	no support	no support	no support	no support	Temperate	eggnog-mapper-based	0	0.740714	0.988286	1.75034	1.86979	3.90289	1.33966	0	1.58446	0.385955	0.869286	1.20275	0.7716	1.83389	1.65264	3.058	12.0043	0	0.440476	0.248093	0.360455	0	0	0.971929	0	1.32691	1.77927	1.98814	1.32562	2.35949	0.616333	3.00593	1.36047	1.1701
127-13_vRhyme_bin_17	24091	36.96	Low-quality	9.4	HMM-based (lower-bound)	taxid assigned	Viruses	Uroviricota	Caudoviricetes	no support	no support	no support	no support	Lytic	VIBRANT-based	0	0.517302	0.32769	0.691947	0	0	0	0	18.3045	0.637669	2.36735	5.88654	4.95191	7.84791	6.20331	4.82599	25.2588	0	0	0	0	0	0	0	1.07306	1.27351	1.52414	0.994476	0	0	1.76651	0	1.78634	1.28246
127-13_vRhyme_bin_171	74531	58.62	High-quality	94.71	HMM-based (lower-bound)	taxid assigned	Viruses	Uroviricota	Caudoviricetes	no support	no support	no support	no support	Temperate	VIBRANT-based/eggnog-mapper-based	0	6.41503	9.46084	7.71518	11.0858	11.0128	9.45936	0	6.85996	5.76748	9.14773	11.4746	10.1271	9.37123	5.19341	9.94957	56.8423	0	8.99716	8.32386	12.1591	9.15743	12.2857	0	0	5.37617	5.32807	6.69894	7.14012	0	5.40075	6.17137	7.05721	6.92712
127-13_vRhyme_bin_172	7744	62.22	Low-quality	23.66	AAI-based (medium-confidence)	taxid assigned	Viruses	Uroviricota	Caudoviricetes	NA	NA	NA	Rhizobium phage 16-3	Lytic	VIBRANT-based	0.466764	0.842961	1.71262	1.19589	2.73261	2.91389	0.569001	0.871268	1.60948	1.11017	1.24773	1.49321	1.02123	2.11866	0.600924	2.32297	53.5761	0	2.68315	2.67822	2.49857	0.709221	1.06747	1.92969	0.647204	1.77185	1.24704	1.83481	1.47157	1.34089	1.22324	2.65076	1.36123	0.7307
127-13_vRhyme_bin_173	47738	57.94	High-quality	100	AAI-based (medium-confidence)	taxid assigned	Viruses	Uroviricota	Caudoviricetes	no support	no support	no support	no support	Temperate	VIBRANT-based/eggnog-mapper-based	0	0	0	1.03347	3.84837	8.64279	17.5449	0	2.72488	0	0	6.7218	5.85998	6.98919	4.34223	7.88203	60.1806	0	0	0	0	0	0	4.38572	0	1.0496	0.793609	0.477964	1.06867	0	0.681189	1.20001	0.416593	1.19956
127-13_vRhyme_bin_174	11300	60.34	Low-quality	12.64	HMM-based (lower-bound)	taxid assigned	Viruses	Uroviricota	Caudoviricetes	no support	no support	no support	no support	Temperate	eggnog-mapper-based	108.644	150.637	218.011	243.839	170.351	129.421	78.4719	56.0087	54.668	98.2315	143.716	170.381	128.383	222.43	169.466	340.767	171.226	3.7855	70.6096	30.8092	31.8467	63.6334	51.0387	347.022	102.317	278.409	291.111	332.481	318.528	366.009	328.151	373.401	310.038	313.683
127-13_vRhyme_bin_175	10314	59.54	Low-quality	31.34	AAI-based (medium-confidence)	taxid assigned	Viruses	Uroviricota	Caudoviricetes	no support	no support	no support	no support	Temperate	eggnog-mapper-based	2.97889	4.41123	3.85764	3.64058	4.41289	5.07035	4.53707	1.7048	2.73175	5.04223	7.4946	5.68355	3.69087	4.23783	2.2331	6.62129	16.568	0	4.3765	1.84154	3.65658	6.08279	8.30522	7.3907	3.65731	3.0045	3.15874	3.19769	2.78793	10.5578	3.2214	2.85424	5.76348	4.46583
127-13_vRhyme_bin_176	9030	55.09	Low-quality	23.11	AAI-based (medium-confidence)	taxid assigned	Viruses	Uroviricota	Caudoviricetes	no support	no support	no support	no support	Lytic	VIBRANT-based	1.02932	2.58496	6.20709	3.5429	2.02924	0	1.93235	0	0	1.40468	2.60984	1.77855	2.76098	1.66079	0.528391	0.691719	14.6246	0	0.49988	0.241769	0.750562	0.655004	0.411288	0	8.26707	1.31464	2.06837	2.35452	2.33323	0	3.69512	1.98249	2.5634	2.2935
127-13_vRhyme_bin_177	7441	57.16	Low-quality	4.2	HMM-based (lower-bound)	taxid assigned	Viruses	Uroviricota	Caudoviricetes	NA	NA	Vashvirus	Vashvirus vash	Lytic	VIBRANT-based	0	0	0	0	0	0	0	0	0	0.132584	0	0	0	1.10247	10.1567	4.20836	26.4394	0	0	0	0	0	0	0.972646	0	0	0.256711	0.292702	0.267121	0	0	0	0	0.730036
127-13_vRhyme_bin_178	13312	60.3	Low-quality	26.33	AAI-based (high-confidence)	taxid assigned	Viruses	Uroviricota	Caudoviricetes	no support	no support	no support	no support	Temperate	eggnog-mapper-based	0	0	0	0	0	0	0	0	0	0	0	0	0.302076	0.683647	0.703577	5.71819	23.4291	0	0	0	0	0	0	0.578882	0	0	0.43048	0.303849	0	3.51016	0	0.794921	0	0
127-13_vRhyme_bin_179	18755	54.72	Low-quality	47.78	AAI-based (medium-confidence)	taxid assigned	Viruses	Uroviricota	Caudoviricetes	no support	no support	no support	no support	Lytic	VIBRANT-based	11.9079	23.9108	19.4971	40.7059	48.599	73.8144	58.3362	28.2839	80.4726	13.0303	11.7489	13.4871	13.2576	42.9199	32.7021	82.528	123.352	0	0.706753	0.721711	1.20652	1.0362	0	17.9899	6.16041	25.8117	24.7607	26.2617	40.8022	51.7086	23.1734	39.9283	21.3929	23.9919
127-13_vRhyme_bin_18	42418	54.33	Medium-quality	73.89	AAI-based (medium-confidence)	taxid assigned	Viruses	Uroviricota	Caudoviricetes	no support	no support	no support	no support	Temperate	VIBRANT-based/eggnog-mapper-based	6.36673	5.42361	6.97165	6.57359	8.1994	9.12419	6.36779	0	7.46171	5.11343	6.94483	6.71294	6.45589	7.36112	5.42148	8.54269	27.594	0	8.82401	3.76575	4.97897	11.4489	11.7579	9.57572	10.5097	8.46492	7.79311	8.27892	8.56576	6.97351	7.09626	9.02028	8.27517	8.18539
127-13_vRhyme_bin_180	20198	54.07	Low-quality	41.27	HMM-based (lower-bound)	taxid assigned	Viruses	Uroviricota	Caudoviricetes	no support	no support	no support	no support	Temperate	VIBRANT-based/eggnog-mapper-based	1.80238	4.78916	7.731	14.1637	38.6066	44.8679	33.3257	65.2102	36.4252	2.56781	3.61706	1.9481	3.01954	11.7657	13.5818	51.8756	103.983	0	0.918765	0.598091	0.730648	0	0.646532	21.6336	7.2875	14.289	13.4556	17.5253	28.0726	78.6508	8.98795	21.8507	8.04373	12.5845
127-13_vRhyme_bin_181	6778	52.11	Low-quality	14.81	HMM-based (lower-bound)	taxid assigned	Viruses	Uroviricota	Caudoviricetes	no support	no support	no support	no support	Lytic	VIBRANT-based	3.27591	3.21033	5.87012	4.47161	5.77319	1.86181	2.82141	6.54578	2.81009	4.74086	8.03179	6.58715	6.74358	3.66874	2.65937	6.68426	16.9044	0	11.2686	5.11061	7.69307	10.5651	19.4783	6.81386	5.44853	8.16575	7.35867	5.70748	7.03801	4.47502	7.59283	3.89719	4.16866	6.2446
127-13_vRhyme_bin_183	13977	36.62	Low-quality	40.88	AAI-based (medium-confidence)	taxid assigned	Viruses	Uroviricota	Caudoviricetes	no support	no support	no support	no support	Lytic	VIBRANT-based	0	0	0	0	0	0	0.769227	0	0	0	0	0	0	0	0	0.780573	9.20175	0	0	0	0	0	0	0	0	0	0	0	0	0	0	0	0	0
127-13_vRhyme_bin_184	17416	37.95	Low-quality	48.58	AAI-based (medium-confidence)	taxid assigned	Viruses	Uroviricota	Caudoviricetes	no support	no support	no support	no support	Lytic	VIBRANT-based	0	0	0	0	0	0	0	0	0	0	0	0	0.207804	0.551988	0.710279	0	17.6207	0	0	0	0	0	0	0	0	0	0	0	0	0	0	0	0	0
127-13_vRhyme_bin_185	5771	38.42	Low-quality	6.77	HMM-based (lower-bound)	taxid assigned	Viruses	Uroviricota	Caudoviricetes	NA	Kyanoviridae	Lipsvirus	Lipsvirus ssm7	Unknown	-	0	0	0	0	0	0	0	0	0	0	0	0	0	0	0	0.259763	9.88438	0	0	0	0	0	0	0	0	0	0	0	0	0	0	0	0	0
127-13_vRhyme_bin_186	5410	32.09	Low-quality	11.01	AAI-based (high-confidence)	taxid assigned	Viruses	Uroviricota	Caudoviricetes	no support	no support	no support	no support	Temperate	VIBRANT-based	1.47945	2.74235	1.95535	3.45476	2.57854	2.78726	16.6154	29.516	5.32156	0.989942	1.65534	2.01867	2.87408	2.15606	2.05789	2.49387	11.0446	0	0.543	0	0	0.819966	0.620059	6.42911	1.12146	3.24871	1.90273	1.95542	2.00847	7.57648	1.72485	3.0296	2.85244	3.70263
127-13_vRhyme_bin_187	14437	54.05	Low-quality	18.84	AAI-based (medium-confidence)	taxid assigned	Viruses	Uroviricota	Caudoviricetes	NA	NA	NA	Methanoculleus virus L4768	Lytic	VIBRANT-based	1.41281	2.37043	3.1934	2.84581	1.12185	1.33337	0.622632	0	0	2.56745	4.32585	2.54749	2.25615	1.91776	1.40359	2.64784	13.2861	0	3.67751	2.05156	1.99141	5.09186	4.29028	1.98001	2.28395	1.04653	1.49218	1.12069	0.899493	0	2.10555	1.27306	1.73131	2.45359
127-13_vRhyme_bin_188	49130	49.28	High-quality	100	AAI-based (medium-confidence)	taxid assigned	Viruses	Uroviricota	Caudoviricetes	no support	no support	no support	no support	Temperate	eggnog-mapper-based	0	0	0	0	0	0	0	0	0	0.786008	3.3338	2.78841	2.56732	2.94814	1.30689	3.44794	29.4758	0	0	0	0	0	0	0	0	0	0	0	0	0	0	0	1.88459	1.55947
127-13_vRhyme_bin_189	14386	53.81	Low-quality	30.5	AAI-based (medium-confidence)	taxid assigned	Viruses	Uroviricota	Caudoviricetes	no support	no support	no support	no support	Lytic	VIBRANT-based	0	0.660024	0.812156	2.78567	7.48631	10.0803	8.69262	21.6382	11.5376	0	0	0.736814	0.885159	9.23073	12.2348	41.4678	57.258	0	0	0	0	0	0	5.03091	0	2.80779	2.98019	3.97236	6.46615	14.588	1.83783	5.33154	1.7299	3.7367
127-13_vRhyme_bin_19	8592	48.38	Low-quality	11.44	HMM-based (lower-bound)	taxid assigned	Viruses	Uroviricota	Caudoviricetes	no support	no support	no support	no support	Temperate	VIBRANT-based/eggnog-mapper-based	10.5475	12.3404	16.2629	26.0253	25.7849	33.3453	20.2368	5.40175	15.201	4.74053	5.54063	13.1032	12.933	17.7827	13.033	24.5623	37.9238	0	1.36761	0	0	0	0.808734	20.3194	8.38149	19.5047	19.0455	23.7678	30.8604	24.7752	18.3314	25.9194	17.9099	17.1758
127-13_vRhyme_bin_190	7506	57.97	Low-quality	4.88	HMM-based (lower-bound)	taxid assigned	Viruses	Uroviricota	Caudoviricetes	no support	no support	no support	no support	Lytic	VIBRANT-based	0	0	0	0	0	0	0	0	0	0	0.439563	0	0	0	0	0	15.6476	0	0	0	0	0	0	0	0	0	0	0	0	0	0	0	0	0
127-13_vRhyme_bin_191	7256	33.83	Low-quality	16.09	AAI-based (medium-confidence)	taxid assigned	Viruses	Uroviricota	Caudoviricetes	NA	NA	NA	Yangshan Harbor Nitrososphaeria virus	Lytic	VIBRANT-based	0	0	0.217596	0.208852	3.97541	2.75613	15.7769	5.02972	6.45962	0	0	0.199205	0.203205	0	0.202956	5.75038	10.8024	0	0	0	0	0	0	5.39625	0	0.212474	0	0.20011	0	0	0	1.03073	0.239633	0.358728
127-13_vRhyme_bin_193	12924	56.95	Low-quality	21.09	HMM-based (lower-bound)	taxid assigned	Viruses	Uroviricota	Caudoviricetes	no support	no support	no support	no support	Lytic	VIBRANT-based	0	0	0.219899	0	0.201241	0	0	0	0	0	0	0	0	0.466141	0.373745	13.3972	13.819	0	0.986816	0.591235	0.499043	0	0	6.6193	0	0	0	0.44137	0.389615	0	0	0.603316	0.218626	0
127-13_vRhyme_bin_194	11684	58.94	Low-quality	33.85	AAI-based (medium-confidence)	taxid assigned	Viruses	Uroviricota	Caudoviricetes	no support	no support	no support	no support	Lytic	VIBRANT-based	3.44721	3.65697	5.52687	4.61159	2.46881	1.89467	2.39098	2.20486	3.87633	5.69343	6.99906	6.59787	7.76667	3.89452	3.62994	4.26251	19.1773	0	6.27332	7.0194	2.60097	5.96618	4.72695	2.21927	5.59903	2.24316	3.11534	3.02691	2.20018	1.64881	3.33981	3.03029	4.15758	6.94484
127-13_vRhyme_bin_195	8422	62.66	Low-quality	14.92	HMM-based (lower-bound)	taxid assigned	Viruses	Uroviricota	Caudoviricetes	no support	no support	no support	no support	Lytic	VIBRANT-based	0	0.32883	0.937352	0.719747	1.50196	2.03171	0.42902	0	0.885863	0	0	0	0	0.715318	0.636479	1.85908	11.3924	0	0.187163	0	0.454292	0	0.327178	4.98919	0	0.842066	0.844233	0.800452	1.90379	7.25164	0.738654	1.42652	0.425817	0.604689
127-13_vRhyme_bin_196	5576	54.36	Low-quality	6.49	HMM-based (lower-bound)	no taxid assigned								Lytic	VIBRANT-based	0.324123	2.44785	5.23838	6.22067	4.53712	5.58118	4.21985	1.65003	2.5186	1.28905	4.18422	3.3699	3.60584	8.43645	7.1942	19.2375	32.8539	0	0.848075	0.535092	0.372489	0	0.322285	6.59255	0.662305	6.05515	6.24243	6.19382	6.74908	8.62509	6.13616	10.2594	8.80928	9.45796
127-13_vRhyme_bin_197	4174	62.19	Not-determined	NA	NA	no taxid assigned								Temperate	eggnog-mapper-based	0.927841	1.13741	5.63614	3.792	8.07202	11.9908	6.88293	13.5195	13.4162	0	0.621073	0.65411	0.256907	1.10552	2.00398	7.88135	13.2336	0	0.583633	0.435868	1.75471	0	0	39.2194	1.26395	5.61429	7.16967	8.49788	8.79379	54.8612	8.19722	7.11004	1.48405	1.35566
127-13_vRhyme_bin_198	8721	59.5	Low-quality	14.54	HMM-based (lower-bound)	taxid assigned	Viruses	Uroviricota	Caudoviricetes	no support	no support	no support	no support	Lytic	VIBRANT-based	0	0	0.271564	0.656455	0.854012	1.20175	1.69766	0	0	0	0	0.515639	0.445728	4.26234	0.614657	2.68346	8.5831	0	0.139668	0	0	0	0	0.698539	0	0	0	0.344881	0.379859	0	0.356665	1.35024	0.186917	0.596934
127-13_vRhyme_bin_199	5857	54.35	Low-quality	16.03	AAI-based (medium-confidence)	taxid assigned	Viruses	Uroviricota	Caudoviricetes	no support	no support	no support	no support	Temperate	eggnog-mapper-based	0.9698	1.01322	2.34526	1.95491	4.1176	1.91721	0.496532	0	1.34875	0.697824	1.60948	1.67266	1.69354	1.46628	1.5086	2.45995	9.82332	0	1.12545	0.260923	0.559924	0.865585	0.940924	2.84476	1.71144	1.92155	2.15613	2.14263	3.46151	3.56911	2.53465	3.36893	2.4863	2.55055
127-13_vRhyme_bin_2	35949	35.64	Medium-quality	51.41	AAI-based (medium-confidence)	taxid assigned	Viruses	Uroviricota	Caudoviricetes	no support	no support	no support	no support	Lytic	VIBRANT-based	0	0	0	0	0.746498	0	0	0	0	0	0	0	0	0	0.439143	2.62945	17.3494	0	0	0	0	0	0	0	0	0	0	0	0	0	0	0	0	0
127-13_vRhyme_bin_20	62455	37.04	Low-quality	15.99	AAI-based (high-confidence)	taxid assigned	Viruses	Uroviricota	Caudoviricetes	no support	no support	no support	no support	Temperate	VIBRANT-based/eggnog-mapper-based	0	2.31531	2.17157	2.35364	3.26143	10.5343	0	0	34.2816	2.58833	2.47159	2.75665	1.98309	2.2781	2.9144	8.50098	59.5945	0	1.32159	5.15018	4.52631	0	0	8.93381	2.75381	2.78942	2.6541	2.19866	1.85648	0	2.38604	3.02942	2.22028	1.89539
127-13_vRhyme_bin_200	9254	32.69	Low-quality	16.87	AAI-based (high-confidence)	taxid assigned	Viruses	Uroviricota	Caudoviricetes	no support	no support	no support	no support	Lytic	VIBRANT-based	0	0	0	0	4.19019	5.77825	17.3892	5.98746	10.9361	0	0	0	0	0	0.120943	10.2776	15.1043	0	0	0	0	0	0	6.27923	0	0	0	0	0	0	0	1.17789	0	0
127-13_vRhyme_bin_201	16373	43.32	Low-quality	31.7	HMM-based (lower-bound)	taxid assigned	Viruses	Uroviricota	Caudoviricetes	no support	no support	no support	no support	Lytic	VIBRANT-based	0	0	0	0	0	0	0	0	0	0	0	0.392361	0.638564	10.326	0.679973	13.8661	54.3647	0	0.196923	0	0	0	0	0	0	0	0	0	0	0	0	0	0	0
127-13_vRhyme_bin_202	95345	41.29	Medium-quality	79.56	HMM-based (lower-bound)	taxid assigned	Viruses	Uroviricota	Caudoviricetes	no support	no support	no support	no support	Lytic	VIBRANT-based	0	0	0	0.445036	0	0	0	0	20.9783	0.517361	1.86864	4.34249	4.16695	7.88876	5.81181	6.17645	34.9618	0	0	0	0	0	0	0	0	0.944318	1.12527	0.695088	0	0	1.53033	0	1.63561	0.763216
127-13_vRhyme_bin_204	19289	64.63	Low-quality	44.98	HMM-based (lower-bound)	taxid assigned	Viruses	Uroviricota	Caudoviricetes	no support	no support	no support	no support	Temperate	eggnog-mapper-based	1.4456	1.50753	2.2919	1.97284	2.08381	2.17891	1.36606	0	5.57428	2.85687	4.0563	3.29716	1.97354	2.47201	1.86896	4.99551	25.2751	0	3.23535	0	1.10512	4.07387	2.0869	2.31336	2.10603	1.19891	1.90907	1.89265	1.52508	9.98033	1.65654	4.40119	5.00297	6.75305
127-13_vRhyme_bin_205	6630	63.06	Low-quality	17.65	AAI-based (medium-confidence)	taxid assigned	Viruses	Uroviricota	Caudoviricetes	NA	NA	Xuquatrovirus	Xuquatrovirus PTXU04	Lytic	VIBRANT-based	5.45192	6.23579	5.71539	6.78095	3.54837	2.69376	1.28934	0	0.714896	6.61105	8.63763	8.98699	6.46955	8.5066	6.5214	16.6817	23.7562	0	26.801	10.7128	8.85408	18.8936	17.022	5.24607	10.4241	8.60383	8.2112	7.86849	7.59484	8.77889	8.18882	5.46026	8.7693	8.19336
127-13_vRhyme_bin_207	40220	38.2	High-quality	94	AAI-based (high-confidence)	taxid assigned	Viruses	Uroviricota	Caudoviricetes	no support	no support	no support	no support	Unknown	-	0	0	0	0	2.79236	16.3899	22.5247	0	76.7657	0	0	0	0	0	1.17314	10.0407	112.464	0	0	0	0	0	0	18.6497	0	0	0	0	0	18.0451	0	3.51529	0	0
127-13_vRhyme_bin_208	4583	52.5	Low-quality	8.46	AAI-based (medium-confidence)	taxid assigned	Viruses	Uroviricota	Caudoviricetes	NA	NA	Howevirus	Howevirus mcklovin	Lytic	VIBRANT-based	0	0	0	0	0	0	0	0	0	0.338272	0.308534	0.490605	0.321722	1.51029	0.295622	0	9.50955	0	0	0	0	0	0	0	0	0.269118	0.185243	0	0	0	0.370199	0	0.118562	0
127-13_vRhyme_bin_209	9808	54.57	Low-quality	24.5	HMM-based (lower-bound)	taxid assigned	Viruses	Uroviricota	Caudoviricetes	no support	no support	no support	no support	Temperate	eggnog-mapper-based	0	0	0.434641	0.309019	0.421869	0	0.305497	0	0	0.459825	1.48975	0.474867	0.423662	5.09684	28.498	23.1389	10.6863	0	2.08929	3.58372	3.84522	1.46454	3.23696	0.41939	0.564796	0.220065	0.183938	0.475849	0.35127	0	0	0.770653	0.376724	0.934629
127-13_vRhyme_bin_21	46466	55.13	Medium-quality	68.54	HMM-based (lower-bound)	taxid assigned	Viruses	Uroviricota	Caudoviricetes	no support	no support	no support	no support	Temperate	eggnog-mapper-based	23.9151	23.1038	24.3936	22.9818	22.4705	24.4149	25.7348	12.6482	22.8604	18.966	27.7633	28.076	26.398	23.718	15.2025	25.5265	65.8907	0	33.3776	10.9536	8.4317	35.9551	28.3847	26.322	26.256	20.6143	19.5064	20.9388	22.931	17.9012	17.432	24.1075	26.5335	26.136
127-13_vRhyme_bin_210	26249	36.13	Low-quality	27.89	HMM-based (lower-bound)	taxid assigned	Viruses	Uroviricota	Caudoviricetes	no support	no support	no support	no support	Temperate	VIBRANT-based/eggnog-mapper-based	1.87869	0	1.91277	2.13611	3.16616	6.53095	15.9944	9.80265	5.87519	1.76647	1.6879	2.27606	2.349	1.7726	1.03005	4.86074	17.1443	0	4.61304	6.86444	11.919	3.37995	3.42311	4.09419	0	0	1.81929	0	1.79211	0	1.4543	2.143	1.76783	2.38853
127-13_vRhyme_bin_211	21523	54.39	Low-quality	14.35	AAI-based (medium-confidence)	taxid assigned	Viruses	Uroviricota	Caudoviricetes	NA	Mesyanzhinovviridae	Keylargovirus	Keylargovirus JL001	Lytic	VIBRANT-based	0	0.413589	0.872955	0.234699	0	0	0	0	0	0.202994	0.503683	0.559645	1.65037	4.52613	1.82823	10.0645	23.3647	0	0	0	0	0	0	0	0	0.866734	1.06501	0.746906	2.86901	0	0.486108	0	0.277706	0.320746
127-13_vRhyme_bin_212	10885	60.31	Low-quality	14.4	HMM-based (lower-bound)	taxid assigned	Viruses	Uroviricota	Caudoviricetes	no support	no support	no support	no support	Temperate	VIBRANT-based/eggnog-mapper-based	3.79513	2.19895	3.84384	1.68613	2.23732	2.96712	5.9264	6.04826	4.87047	2.42123	3.98374	4.73621	2.68452	4.27459	2.05102	6.04442	17.7724	0	4.13375	3.6169	3.14339	5.88014	2.74058	2.94183	2.01142	3.52675	3.5975	4.41153	4.18773	5.7614	4.05256	3.69129	4.35294	4.84498
127-13_vRhyme_bin_213	8896	51.92	Low-quality	8.09	HMM-based (lower-bound)	taxid assigned	Viruses	Uroviricota	Caudoviricetes	no support	no support	no support	no support	Temperate	eggnog-mapper-based	1.13189	0.844982	1.66833	1.41958	0.890368	1.73111	1.60483	0	0.868262	2.05955	2.54319	3.06908	2.89297	3.16989	1.08594	3.56686	15.3062	0	10.9133	3.63208	4.15341	5.41395	10.0331	4.12635	3.73619	1.00516	0.978187	1.0959	1.05758	3.45566	1.6052	1.15375	1.50257	2.11178
127-13_vRhyme_bin_214	13867	46.98	Low-quality	12.81	AAI-based (high-confidence)	taxid assigned	Viruses	Uroviricota	Caudoviricetes	NA	NA	Gaiavirus	Gaiavirus gaia	Lytic	VIBRANT-based	0	0.299568	1.3663	0.594985	2.26772	1.49615	3.38094	19.1011	28.6417	0.924873	0.611818	1.2624	1.51759	3.19823	16.3375	20.8222	26.9483	0	0	0	0	0	0	2.82362	0	0	0	0	0.54468	0	0.38744	0.872121	0.431027	0.399897
127-13_vRhyme_bin_215	7460	32.68	Low-quality	24.3	AAI-based (medium-confidence)	taxid assigned	Viruses	Uroviricota	Caudoviricetes	no support	no support	no support	no support	Temperate	eggnog-mapper-based	0	0.450784	0	0	0	0	0	0	0	0.396738	0	0	0	0	0.189509	0.267934	7.28341	0	0	0	0	0	0	0	0	0	0	0	0	0	0	0	0.247648	0
127-13_vRhyme_bin_216	10444	47.73	Low-quality	11.62	HMM-based (lower-bound)	taxid assigned	Viruses	Uroviricota	Caudoviricetes	no support	no support	no support	no support	Lytic	VIBRANT-based	0.593307	0.643978	0.634936	0.693257	0.384859	0	1.4851	7.96766	2.51285	0.634241	0.99286	1.04567	1.14225	0.810016	1.69769	6.34749	15.01	0	0.98789	0	0	1.47649	0.711208	0	0.555659	1.5795	1.4327	1.13207	1.01501	0	1.57034	0.44947	0.988511	1.2353
127-13_vRhyme_bin_217	76240	50.31	Medium-quality	76.95	HMM-based (lower-bound)	taxid assigned	Viruses	Uroviricota	Caudoviricetes	no support	no support	no support	no support	Lytic	VIBRANT-based	0	1.32067	0.782811	0	0	0	0	0	0	0	0.967528	1.96962	1.91638	3.51382	2.29318	7.96999	34.0511	0	0	0	0	0	0	0	0	0	0	0	0	0	0	0	0.329271	0
127-13_vRhyme_bin_218	6402	60.56	Low-quality	18.28	AAI-based (medium-confidence)	taxid assigned	Viruses	Uroviricota	Caudoviricetes	no support	no support	no support	no support	Temperate	eggnog-mapper-based	4.1539	4.35675	5.89427	9.12654	8.23586	4.54369	3.74422	3.41721	2.96143	3.41224	4.41741	9.13145	6.76277	13.3545	10.2685	23.8323	21.1408	0	3.84996	1.85285	2.95402	2.90363	2.39534	16.0873	5.76853	10.5719	11.2387	13.4624	13.0813	12.1647	8.90006	14.2922	12.5106	11.0837
127-13_vRhyme_bin_219	21552	59.02	Low-quality	39.58	HMM-based (lower-bound)	taxid assigned	Viruses	Uroviricota	Caudoviricetes	no support	no support	no support	no support	Lytic	VIBRANT-based	0	0	0	0	0.861196	1.1661	0	0	0	0.483913	0.656093	0.558892	0.42914	0.981325	2.18109	8.52073	19.4031	0	0.797879	1.17843	0	0	0.850503	1.18622	0	0	0	0	0.338161	2.14276	0	1.01891	0	0
127-13_vRhyme_bin_22	11287	55.19	Low-quality	19.58	HMM-based (lower-bound)	taxid assigned	Viruses	Uroviricota	Caudoviricetes	no support	no support	no support	no support	Lytic	VIBRANT-based	0	0	0.209827	1.04427	5.67689	8.43271	13.4451	9.26553	11.587	0	0	0	0.605661	3.27062	4.74399	29.8245	75.2405	0	0	0	0.222757	0	0	3.56593	0	0.942484	1.21287	1.00158	2.10147	3.69203	0.601266	1.49442	0.548809	0.922452
127-13_vRhyme_bin_220	14375	41.81	Low-quality	7.3	AAI-based (medium-confidence)	taxid assigned	Viruses	Uroviricota	Caudoviricetes	NA	NA	Immutovirus	Immutovirus immuto	Lytic	VIBRANT-based	0	0.481636	0.362455	0.433397	2.54121	0	0	0	0	0.509822	1.39352	0.212275	0.270413	0	0	0	12.1558	0	0	0	0	0	0.73341	0	10.9919	0	0	0	0	0	0	0	0	0
127-13_vRhyme_bin_221	16613	61.4	Low-quality	30.03	HMM-based (lower-bound)	taxid assigned	Viruses	Uroviricota	Caudoviricetes	no support	no support	no support	no support	Temperate	VIBRANT-based/eggnog-mapper-based	0	0.595362	0.988401	1.84466	4.09175	5.90306	8.89597	2.28296	7.25413	0.449626	0	0.696047	1.19413	1.32708	3.23728	11.1542	16.012	0	0.431286	0.876091	1.63845	0.648479	0	6.71654	0	4.38951	5.42328	3.75825	7.78486	12.6324	1.97444	6.16855	2.46614	2.75212
[truncated: 31,401 more rows]
[truncated: 6 more columns]

## Sheet: Supplementary Data 3
Genome	VC Status	VC	Quality	Adjusted P-value	Source
Acholeplasma~phage~MV-L51	Singleton				Refseq
Acholeplasma~virus~L2	Singleton				Refseq
Achromobacter~phage~83-24	Clustered	VC_3157_0	0.1767	0.911662	Refseq
Achromobacter~phage~JWAlpha	Clustered	VC_3171_2	0.37	1	Refseq
[truncated: 205,920+ more rows]

## Sheet: Supplementary Data 4
Source dataset	Seawater	Trench sediment	My data	Cold seep	Refseq
[truncated: 16 more rows]

[truncated: 6 more sheets: Supplementary Data 5, Supplementary Data 6, Supplementary Data 7, Supplementary Data 8, Supplementary Data 9, Supplementary Data 10]
